# Supplementary material for: Phylogenomics reveals the history of host use in mosquitoes
Source: Nat Commun. 2023 Oct 6;14:6252. doi: 10.1038/s41467-023-41764-y (PMC10558525; doi:10.1038/s41467-023-41764-y)
Supplement: Supplementary file 5 — Supplementary Data 1 [file 41467_2023_41764_MOESM5_ESM.csv]

Supplementary Data 1: Species Information for Species Included in Soghigian et al., Including Taxonomic Information And Distribution
Family	Subfamily	Tribe	Genus	Subgenus	Species	Distribution
Culicidae	Anophelinae	N/A	Anopheles	Anopheles	atroparvus	Palearctic
Culicidae	Anophelinae	N/A	Anopheles	Anopheles	atropos	Nearctic,Neotropic
Culicidae	Anophelinae	N/A	Anopheles	Anopheles	bancroftii	Indomalaya,Australasia
Culicidae	Anophelinae	N/A	Anopheles	Anopheles	barberi	Nearctic,Neotropic
Culicidae	Anophelinae	N/A	Anopheles	Anopheles	crucians	Nearctic,Neotropic
Culicidae	Anophelinae	N/A	Anopheles	Anopheles	franciscanus	Nearctic
Culicidae	Anophelinae	N/A	Anopheles	Anopheles	freeborni	Nearctic
Culicidae	Anophelinae	N/A	Anopheles	Anopheles	grabhamii	Neotropic
Culicidae	Anophelinae	N/A	Anopheles	Anopheles	hermsi	Nearctic
Culicidae	Anophelinae	N/A	Anopheles	Anopheles	occidentalis	Nearctic
Culicidae	Anophelinae	N/A	Anopheles	Anopheles	pseudopunctipennis	Nearctic,Neotropic
Culicidae	Anophelinae	N/A	Anopheles	Anopheles	punctipennis	Nearctic,Neotropic
Culicidae	Anophelinae	N/A	Anopheles	Anopheles	quadrimaculatus	Nearctic,Neotropic
Culicidae	Anophelinae	N/A	Anopheles	Anopheles	sinensis	Indomalaya,Palearctic
Culicidae	Anophelinae	N/A	Anopheles	Anopheles	stigmaticus	Australasia
Culicidae	Anophelinae	N/A	Anopheles	Anopheles	walkeri	Nearctic,Neotropic
Culicidae	Anophelinae	N/A	Anopheles	Cellia	annulipesC	Indomalaya,Australasia
Culicidae	Anophelinae	N/A	Anopheles	Cellia	annulipesE	Indomalaya,Australasia
Culicidae	Anophelinae	N/A	Anopheles	Cellia	arabiensis	Afrotropic
Culicidae	Anophelinae	N/A	Anopheles	Cellia	christyi	Afrotropic
Culicidae	Anophelinae	N/A	Anopheles	Cellia	coluzzii	Afrotropic
Culicidae	Anophelinae	N/A	Anopheles	Cellia	cracens	Indomalaya
Culicidae	Anophelinae	N/A	Anopheles	Cellia	culicifacies	Afrotropic,Indomalaya,Palearctic
Culicidae	Anophelinae	N/A	Anopheles	Cellia	dirus	Indomalaya
Culicidae	Anophelinae	N/A	Anopheles	Cellia	epiroticus	Indomalaya
Culicidae	Anophelinae	N/A	Anopheles	Cellia	farauti	Australasia
Culicidae	Anophelinae	N/A	Anopheles	Cellia	funestus	Afrotropic
Culicidae	Anophelinae	N/A	Anopheles	Cellia	gambiae	Afrotropic
Culicidae	Anophelinae	N/A	Anopheles	Cellia	hinesorum	Indomalaya,Australasia
Culicidae	Anophelinae	N/A	Anopheles	Cellia	koliensis	Australasia
Culicidae	Anophelinae	N/A	Anopheles	Cellia	maculatus	Indomalaya
Culicidae	Anophelinae	N/A	Anopheles	Cellia	melas	Afrotropic
Culicidae	Anophelinae	N/A	Anopheles	Cellia	merus	Afrotropic
Culicidae	Anophelinae	N/A	Anopheles	Cellia	minimus	Indomalaya,Palearctic
Culicidae	Anophelinae	N/A	Anopheles	Cellia	nili	Afrotropic
Culicidae	Anophelinae	N/A	Anopheles	Cellia	punctulatus	Indomalaya,Australasia
Culicidae	Anophelinae	N/A	Anopheles	Cellia	quadriannulatus	Afrotropic
Culicidae	Anophelinae	N/A	Anopheles	Cellia	stephensi	Indomalaya,Palearctic
Culicidae	Anophelinae	N/A	Anopheles	Kerteszia	cruzii	Neotropic
Culicidae	Anophelinae	N/A	Anopheles	Lophopodomyia	squamifemur	Neotropic
Culicidae	Anophelinae	N/A	Anopheles	Nyssorhynchus	albimanus	Neotropic
Culicidae	Anophelinae	N/A	Anopheles	Nyssorhynchus	aquasalis	Neotropic
Culicidae	Anophelinae	N/A	Anopheles	Nyssorhynchus	argyritarsis	Neotropic
Culicidae	Anophelinae	N/A	Anopheles	Nyssorhynchus	atacamensis	Neotropic
Culicidae	Anophelinae	N/A	Anopheles	Nyssorhynchus	braziliensis	Neotropic
Culicidae	Anophelinae	N/A	Anopheles	Nyssorhynchus	darlingi	Neotropic
Culicidae	Anophelinae	N/A	Anopheles	Nyssorhynchus	marajoara	Neotropic
Culicidae	Anophelinae	N/A	Anopheles	Nyssorhynchus	triannulatus	Neotropic
Culicidae	Anophelinae	N/A	Anopheles	Stethomyia	kompi	Neotropic
Culicidae	Anophelinae	N/A	Chagasia	Chagasia	bonneae	Neotropic
Culicidae	Anophelinae	N/A	Chagasia	Chagasia	fajardi	Neotropic
Culicidae	Culicinae	Aedeomyiini	Aedeomyia	Aedeomyia	catasticta	Indomalaya,Australasia
Culicidae	Culicinae	Aedeomyiini	Aedeomyia	Aedeomyia	squamipennis	Neotropic
Culicidae	Culicinae	Aedini	Aedes	Aedes	cinereus	Afrotropic
Culicidae	Culicinae	Aedini	Aedes	Aedimorphus	centropunctatus	Nearctic,Palearctic
Culicidae	Culicinae	Aedini	Aedes	Aedimorphus	cumminisii	Afrotropic
Culicidae	Culicinae	Aedini	Aedes	Aedimorphus	dalzieli	Palearctic
Culicidae	Culicinae	Aedini	Aedes	Aedimorphus	fowleri	Nearctic,Neotropic
Culicidae	Culicinae	Aedini	Aedes	Aedimorphus	hirsutus	Afrotropic
Culicidae	Culicinae	Aedini	Aedes	Aedimorphus	vexans	Nearctic,Indomalaya,Australasia,Palearctic
Culicidae	Culicinae	Aedini	Aedes	Catageiomyia	argenteopunctatus	Nearctic
Culicidae	Culicinae	Aedini	Aedes	Cornetius	cozi	Afrotropic
Culicidae	Culicinae	Aedini	Aedes	Dahliana	geniculatus	Palearctic
Culicidae	Culicinae	Aedini	Aedes	Diceromyia	furcifer	Afrotropic
Culicidae	Culicinae	Aedini	Aedes	Diceromyia	taylori	Afrotropic
Culicidae	Culicinae	Aedini	Aedes	Dobrotworskyius	alboannulatus	Nearctic,Neotropic,Afrotropic,Indomalaya,Australasia,Palearctic
Culicidae	Culicinae	Aedini	Aedes	Dobrotworskyius	milsoni	Australasia
Culicidae	Culicinae	Aedini	Aedes	Dobrotworskyius	rubrithorax	Indomalaya,Australasia
Culicidae	Culicinae	Aedini	Aedes	Dobrotworskyius	rupestris	Australasia
Culicidae	Culicinae	Aedini	Aedes	Dobrotworskyius	subbasalis	Australasia
Culicidae	Culicinae	Aedini	Aedes	Finlaya	candidoscutellum	Palearctic
Culicidae	Culicinae	Aedini	Aedes	Finlaya	kochi	Indomalaya,Australasia
Culicidae	Culicinae	Aedini	Aedes	Finlaya	monocellatus	Australasia
Culicidae	Culicinae	Aedini	Aedes	Fredwardsius	vittatus	Afrotropic,Indomalaya,Palearctic
Culicidae	Culicinae	Aedini	Aedes	Georgecraigius	atropalpus	Australasia
Culicidae	Culicinae	Aedini	Aedes	Georgecraigius	epactius	Nearctic,Palearctic
Culicidae	Culicinae	Aedini	Aedes	Georgecraigius	fluviatilis	Afrotropic
Culicidae	Culicinae	Aedini	Aedes	Gymnometopa	mediovittatus	Neotropic
Culicidae	Culicinae	Aedini	Aedes	Halaedes	australis	Australasia
Culicidae	Culicinae	Aedini	Aedes	Halaedes	wardangensis	Australasia
Culicidae	Culicinae	Aedini	Aedes	Hulecoeteomyia	japonicus	Nearctic,Neotropic,Palearctic
Culicidae	Culicinae	Aedini	Aedes	Jarnellius	monticola	Nearctic
Culicidae	Culicinae	Aedini	Aedes	Jarnellius	sierrensis	Nearctic
Culicidae	Culicinae	Aedini	Aedes	Jarnellius	varipalpus	Nearctic
Culicidae	Culicinae	Aedini	Aedes	Kompia	purpureipes	Nearctic
Culicidae	Culicinae	Aedini	Aedes	Lewnielsenius	muelleri	Nearctic
Culicidae	Culicinae	Aedini	Aedes	Macleaya	spinosipes	Nearctic
Culicidae	Culicinae	Aedini	Aedes	Macleaya	tremulus	Indomalaya,Australasia
Culicidae	Culicinae	Aedini	Aedes	Mucidus	alternans	Afrotropic
Culicidae	Culicinae	Aedini	Aedes	Ochlerotatus	aculeatus	Australasia
Culicidae	Culicinae	Aedini	Aedes	Ochlerotatus	atlanticus	Nearctic,Neotropic,Palearctic
Culicidae	Culicinae	Aedini	Aedes	Ochlerotatus	bancroftianus	Nearctic
Culicidae	Culicinae	Aedini	Aedes	Ochlerotatus	camptorhynchus	Nearctic,Neotropic
Culicidae	Culicinae	Aedini	Aedes	Ochlerotatus	canadensis	Nearctic
Culicidae	Culicinae	Aedini	Aedes	Ochlerotatus	caspius	Afrotropic
Culicidae	Culicinae	Aedini	Aedes	Ochlerotatus	detritus	Nearctic,Palearctic
Culicidae	Culicinae	Aedini	Aedes	Ochlerotatus	diantaeus	Nearctic,Palearctic
Culicidae	Culicinae	Aedini	Aedes	Ochlerotatus	dorsalis	Nearctic,Neotropic
Culicidae	Culicinae	Aedini	Aedes	Ochlerotatus	dupreei	Nearctic,Neotropic
Culicidae	Culicinae	Aedini	Aedes	Ochlerotatus	excrucians	Nearctic,Palearctic
Culicidae	Culicinae	Aedini	Aedes	Ochlerotatus	fitchii	Nearctic,Palearctic
Culicidae	Culicinae	Aedini	Aedes	Ochlerotatus	flavescens	Australasia
Culicidae	Culicinae	Aedini	Aedes	Ochlerotatus	flavifrons	Neotropic
Culicidae	Culicinae	Aedini	Aedes	Ochlerotatus	fulvus	Nearctic,Neotropic
Culicidae	Culicinae	Aedini	Aedes	Ochlerotatus	fulvuspallens	Nearctic,Neotropic
Culicidae	Culicinae	Aedini	Aedes	Ochlerotatus	hexodontus	Nearctic,Palearctic
Culicidae	Culicinae	Aedini	Aedes	Ochlerotatus	impiger	Nearctic,Palearctic
Culicidae	Culicinae	Aedini	Aedes	Ochlerotatus	implicatus	Nearctic,Palearctic
Culicidae	Culicinae	Aedini	Aedes	Ochlerotatus	increpitus	Nearctic,Palearctic
Culicidae	Culicinae	Aedini	Aedes	Ochlerotatus	infirmatus	Nearctic,Neotropic
Culicidae	Culicinae	Aedini	Aedes	Ochlerotatus	intrudens	Nearctic,Palearctic
Culicidae	Culicinae	Aedini	Aedes	Ochlerotatus	mitchellae	Nearctic
Culicidae	Culicinae	Aedini	Aedes	Ochlerotatus	multiplex	Australasia
Culicidae	Culicinae	Aedini	Aedes	Ochlerotatus	nigripes	Nearctic,Palearctic
Culicidae	Culicinae	Aedini	Aedes	Ochlerotatus	nigrithorax	Australasia
Culicidae	Culicinae	Aedini	Aedes	Ochlerotatus	nigromaculis	Nearctic
Culicidae	Culicinae	Aedini	Aedes	Ochlerotatus	niphadopsis	Nearctic
Culicidae	Culicinae	Aedini	Aedes	Ochlerotatus	nivalis	Australasia
Culicidae	Culicinae	Aedini	Aedes	Ochlerotatus	obturbator	Neotropic
Culicidae	Culicinae	Aedini	Aedes	Ochlerotatus	pionips	Nearctic,Palearctic
Culicidae	Culicinae	Aedini	Aedes	Ochlerotatus	procax	Australasia
Culicidae	Culicinae	Aedini	Aedes	Ochlerotatus	provocans	Nearctic
Culicidae	Culicinae	Aedini	Aedes	Ochlerotatus	scapularis	Neotropic
Culicidae	Culicinae	Aedini	Aedes	Ochlerotatus	silvestris	Indomalaya
Culicidae	Culicinae	Aedini	Aedes	Ochlerotatus	sollicitans	Nearctic,Neotropic
Culicidae	Culicinae	Aedini	Aedes	Ochlerotatus	spencerii	Afrotropic
Culicidae	Culicinae	Aedini	Aedes	Ochlerotatus	taeniorhynchus	Nearctic,Neotropic
Culicidae	Culicinae	Aedini	Aedes	Ochlerotatus	thelcter	Nearctic,Neotropic
Culicidae	Culicinae	Aedini	Aedes	Ochlerotatus	tormentor	Nearctic,Neotropic
Culicidae	Culicinae	Aedini	Aedes	Ochlerotatus	tortilis	Neotropic
Culicidae	Culicinae	Aedini	Aedes	Ochlerotatus	trivittatus	Nearctic
Culicidae	Culicinae	Aedini	Aedes	Ochlerotatus	vigilax	Indomalaya,Australasia
Culicidae	Culicinae	Aedini	Aedes	Ochlerotatus	vittiger	Australasia
Culicidae	Culicinae	Aedini	Aedes	Ochlerotatus	washinoi	Nearctic
Culicidae	Culicinae	Aedini	Aedes	Patmarksia	palmarum	Australasia
Culicidae	Culicinae	Aedini	Aedes	Protomacleaya	brelandi	Afrotropic
Culicidae	Culicinae	Aedini	Aedes	Protomacleaya	burgeri	Australasia
Culicidae	Culicinae	Aedini	Aedes	Protomacleaya	hendersoni	Nearctic
Culicidae	Culicinae	Aedini	Aedes	Protomacleaya	triseriatus	Nearctic,Neotropic
Culicidae	Culicinae	Aedini	Aedes	Rampamyia	notoscriptusBlack	Indomalaya,Australasia
Culicidae	Culicinae	Aedini	Aedes	Rampamyia	notoscriptusBlue	Indomalaya,Australasia
Culicidae	Culicinae	Aedini	Aedes	Rampamyia	notoscriptusRed	Indomalaya,Australasia
Culicidae	Culicinae	Aedini	Aedes	Rampamyia	quinquelineatus	Australasia
Culicidae	Culicinae	Aedini	Aedes	Skusea	pembaensis	Afrotropic
Culicidae	Culicinae	Aedini	Aedes	Stegomyia	aegypti	Nearctic,Neotropic,Afrotropic,Indomalaya,Australasia,Palearctic
Culicidae	Culicinae	Aedini	Aedes	Stegomyia	africanusA	Afrotropic
Culicidae	Culicinae	Aedini	Aedes	Stegomyia	africanusB	Australasia
Culicidae	Culicinae	Aedini	Aedes	Stegomyia	albopictus	Indomalaya,Australasia
Culicidae	Culicinae	Aedini	Aedes	Stegomyia	bromeliae	Nearctic
Culicidae	Culicinae	Aedini	Aedes	Stegomyia	luteocephalus	Afrotropic
Culicidae	Culicinae	Aedini	Aedes	Stegomyia	mascarensis	Afrotropic
Culicidae	Culicinae	Aedini	Aedes	Stegomyia	metallicus	Afrotropic
Culicidae	Culicinae	Aedini	Aedes	Stegomyia	polynesiensis	Australasia
Culicidae	Culicinae	Aedini	Aedes	Stegomyia	riversi	Palearctic
Culicidae	Culicinae	Aedini	Aedes	Stegomyia	simpsoni	Afrotropic
Culicidae	Culicinae	Aedini	Aedes	Stegomyia	spMadagascar	Australasia
Culicidae	Culicinae	Aedini	Armigeres	Armigeres	malayi	Indomalaya,Australasia
Culicidae	Culicinae	Aedini	Armigeres	Armigeres	subalbatus	Indomalaya,Palearctic
Culicidae	Culicinae	Aedini	Eretmapodites	Eretmapodites	intermedius	Afrotropic
Culicidae	Culicinae	Aedini	Haemagogus	Conopostegus	leucocelaenus	Neotropic
Culicidae	Culicinae	Aedini	Haemagogus	Haemagogus	janthinomys	Neotropic
Culicidae	Culicinae	Aedini	Opifex	Opifex	fuscus	Australasia
Culicidae	Culicinae	Aedini	Psorophora	Grabhamia	columbiae	Nearctic
Culicidae	Culicinae	Aedini	Psorophora	Grabhamia	discolor	Nearctic
Culicidae	Culicinae	Aedini	Psorophora	Grabhamia	jamaicensis	Neotropic
Culicidae	Culicinae	Aedini	Psorophora	Grabhamia	pygmaea	Neotropic
Culicidae	Culicinae	Aedini	Psorophora	Grabhamia	signipennis	Nearctic
Culicidae	Culicinae	Aedini	Psorophora	Grabhamia	toltecum	Nearctic,Neotropic
Culicidae	Culicinae	Aedini	Psorophora	Janthinosoma	albigenu	Neotropic
Culicidae	Culicinae	Aedini	Psorophora	Janthinosoma	cyanescens	Nearctic,Neotropic
Culicidae	Culicinae	Aedini	Psorophora	Janthinosoma	ferox	Nearctic,Neotropic
Culicidae	Culicinae	Aedini	Psorophora	Janthinosoma	horrida	Nearctic
Culicidae	Culicinae	Aedini	Psorophora	Janthinosoma	mathesoni	Nearctic
Culicidae	Culicinae	Aedini	Psorophora	Psorophora	ciliata	Nearctic,Neotropic
Culicidae	Culicinae	Aedini	Psorophora	Psorophora	howardii	Nearctic,Neotropic
Culicidae	Culicinae	Aedini	Psorophora	Psorophora	saeva	Neotropic
Culicidae	Culicinae	Aedini	Verrallina	Verrallina	carmenti	Indomalaya,Australasia
Culicidae	Culicinae	Aedini	Verrallina	Verrallina	funerea	Indomalaya,Australasia
Culicidae	Culicinae	Aedini	Verrallina	Verrallina	lineata	Indomalaya,Australasia
Culicidae	Culicinae	Culicini	Culex	Aedinus	amazonensis	Neotropic
Culicidae	Culicinae	Culicini	Culex	Culex	annulirostris	Indomalaya,Australasia
Culicidae	Culicinae	Culicini	Culex	Culex	australicus	Australasia
Culicidae	Culicinae	Culicini	Culex	Culex	bahamensis	Neotropic
Culicidae	Culicinae	Culicini	Culex	Culex	bilineatus	Neotropic
Culicidae	Culicinae	Culicini	Culex	Culex	chidesteri	Nearctic,Neotropic
Culicidae	Culicinae	Culicini	Culex	Culex	coronator	Nearctic,Neotropic
Culicidae	Culicinae	Culicini	Culex	Culex	decens	Afrotropic
Culicidae	Culicinae	Culicini	Culex	Culex	dolosus	Neotropic
Culicidae	Culicinae	Culicini	Culex	Culex	duttoni	Afrotropic
Culicidae	Culicinae	Culicini	Culex	Culex	edwardsi	Indomalaya,Australasia
Culicidae	Culicinae	Culicini	Culex	Culex	erythrothorax	Nearctic,Neotropic
Culicidae	Culicinae	Culicini	Culex	Culex	globocoxitus	Australasia
Culicidae	Culicinae	Culicini	Culex	Culex	janitor	Neotropic
Culicidae	Culicinae	Culicini	Culex	Culex	pipiens	Nearctic,Neotropic,Afrotropic,Indomalaya,Australasia,Palearctic
Culicidae	Culicinae	Culicini	Culex	Culex	pipiensmolestus	Nearctic,Neotropic,Afrotropic,Indomalaya,Australasia,Palearctic
Culicidae	Culicinae	Culicini	Culex	Culex	quinquefasciatus	Nearctic,Neotropic,Afrotropic,Indomalaya,Australasia,Palearctic
Culicidae	Culicinae	Culicini	Culex	Culex	restuans	Nearctic,Neotropic
Culicidae	Culicinae	Culicini	Culex	Culex	salinarius	Nearctic
Culicidae	Culicinae	Culicini	Culex	Culex	sitiens	Afrotropic,Indomalaya,Australasia,Palearctic
Culicidae	Culicinae	Culicini	Culex	Culex	stigmatosoma	Nearctic,Neotropic
Culicidae	Culicinae	Culicini	Culex	Culex	tarsalis	Nearctic
Culicidae	Culicinae	Culicini	Culex	Culex	thalassius	Afrotropic
Culicidae	Culicinae	Culicini	Culex	Culex	thriambus	Nearctic,Neotropic
Culicidae	Culicinae	Culicini	Culex	Culex	tritaeniorhynchus	Afrotropic,Indomalaya,Australasia,Palearctic
Culicidae	Culicinae	Culicini	Culex	Culiciomyia	pullus	Indomalaya,Australasia
Culicidae	Culicinae	Culicini	Culex	Lophoceraomyia	cubiculi	Australasia
Culicidae	Culicinae	Culicini	Culex	Lophoceraomyia	orbostiensis	Australasia
Culicidae	Culicinae	Culicini	Culex	Melanoconion	albinensis	Neotropic
Culicidae	Culicinae	Culicini	Culex	Melanoconion	cedecei	Neotropic
Culicidae	Culicinae	Culicini	Culex	Melanoconion	erraticus	Nearctic,Neotropic
Culicidae	Culicinae	Culicini	Culex	Melanoconion	iolambdis	Neotropic
Culicidae	Culicinae	Culicini	Culex	Melanoconion	panocossa	Neotropic
Culicidae	Culicinae	Culicini	Culex	Melanoconion	peccator	Nearctic,Neotropic
Culicidae	Culicinae	Culicini	Culex	Melanoconion	pilosus	Nearctic,Neotropic
Culicidae	Culicinae	Culicini	Culex	Micraedes	antillummagnorum	Neotropic
Culicidae	Culicinae	Culicini	Culex	Micraedes	biscaynensis	Neotropic
Culicidae	Culicinae	Culicini	Culex	Microculex	imitator	Neotropic
Culicidae	Culicinae	Culicini	Culex	Neoculex	apicalis	Nearctic
Culicidae	Culicinae	Culicini	Culex	Neoculex	douglasi	Australasia
Culicidae	Culicinae	Culicini	Culex	Neoculex	fergusoni	Australasia
Culicidae	Culicinae	Culicini	Culex	Neoculex	territans	Nearctic,Palearctic
Culicidae	Culicinae	Culicini	Culex	Oculeomyia	annulioris	Afrotropic
Culicidae	Culicinae	Culicini	Culex	Oculeomyia	squamosus	Indomalaya,Australasia
Culicidae	Culicinae	Culicini	Culex	Phenacomyia	corniger	Neotropic
Culicidae	Culicinae	Culicini	Culex	Phytotelmatomyia	castroi	Neotropic
Culicidae	Culicinae	Culicini	Deinocerites	Deinocerites	cancer	Neotropic
Culicidae	Culicinae	Culicini	Deinocerites	Deinocerites	magnus	Nearctic,Neotropic
Culicidae	Culicinae	Culicini	Lutzia	Metalutzia	halifaxii	Indomalaya,Australasia,Palearctic
Culicidae	Culicinae	Culisetini	Culiseta	Allotheobaldia	longiareolata	Afrotropic,Palearctic
Culicidae	Culicinae	Culisetini	Culiseta	Climacura	melanura	Nearctic
Culicidae	Culicinae	Culisetini	Culiseta	Culicella	inconspicua	Australasia
Culicidae	Culicinae	Culisetini	Culiseta	Culicella	minnesotae	Nearctic
Culicidae	Culicinae	Culisetini	Culiseta	Culicella	morsitans	Nearctic,Palearctic
Culicidae	Culicinae	Culisetini	Culiseta	Culiseta	alaskaensis	Nearctic,Palearctic
Culicidae	Culicinae	Culisetini	Culiseta	Culiseta	incidens	Nearctic
Culicidae	Culicinae	Culisetini	Culiseta	Culiseta	inornata	Nearctic
Culicidae	Culicinae	Culisetini	Culiseta	Culiseta	particeps	Nearctic,Neotropic
Culicidae	Culicinae	Mansoniini	Coquillettidia	Coquillettidia	linealis	Australasia
Culicidae	Culicinae	Mansoniini	Coquillettidia	Coquillettidia	perturbans	Nearctic
Culicidae	Culicinae	Mansoniini	Coquillettidia	Coquillettidia	xanthogaster	Australasia
Culicidae	Culicinae	Mansoniini	Mansonia	Mansonia	dyari	Neotropic
Culicidae	Culicinae	Mansoniini	Mansonia	Mansonia	flaveola	Neotropic
Culicidae	Culicinae	Mansoniini	Mansonia	Mansonia	titillans	Nearctic,Neotropic
Culicidae	Culicinae	Mansoniini	Mansonia	Mansonioides	septempunctata	Indomalaya,Australasia
Culicidae	Culicinae	Orthopodomyiini	Orthopodomyia	Orthopodomyia	kummi	Nearctic
Culicidae	Culicinae	Orthopodomyiini	Orthopodomyia	Orthopodomyia	signifera	Nearctic,Neotropic
Culicidae	Culicinae	Sabethini	Limatus	Limatus	durhamii	Neotropic
Culicidae	Culicinae	Sabethini	Sabethes	Sabethes	cyaneus	Neotropic
Culicidae	Culicinae	Sabethini	Sabethes	Sabethoides	chloropterus	Neotropic
Culicidae	Culicinae	Sabethini	Trichoprosopon	Trichoprosopon	digitatum	Neotropic
Culicidae	Culicinae	Sabethini	Tripteroides	Polylepidomyia	tasmaniensis	Australasia
Culicidae	Culicinae	Sabethini	Tripteroides	Rachionotomyia	aranoides	Indomalaya
Culicidae	Culicinae	Sabethini	Tripteroides	Rachisoura	sylvestris	Australasia
Culicidae	Culicinae	Sabethini	Wyeomyia	Wyeomyia	mitchellii	Neotropic
Culicidae	Culicinae	Sabethini	Wyeomyia	Wyeomyia	smithii	Nearctic
Culicidae	Culicinae	Sabethini	Wyeomyia	Wyeomyia	vanduzeei	Neotropic
Culicidae	Culicinae	Toxorhynchitini	Toxorhynchites	Lynchiella	portoricensis	Neotropic
Culicidae	Culicinae	Toxorhynchitini	Toxorhynchites	Lynchiella	rutilus	Nearctic
Culicidae	Culicinae	Toxorhynchitini	Toxorhynchites	Lynchiella	rutilusseptentriolas	Nearctic
Culicidae	Culicinae	Toxorhynchitini	Toxorhynchites	Toxorhynchites	amboinensis	Indomalaya,Australasia
Culicidae	Culicinae	Uranotaeniini	Uranotaenia	Uranotaenia	apicalis	Neotropic
Culicidae	Culicinae	Uranotaeniini	Uranotaenia	Uranotaenia	lowii	Nearctic,Neotropic
Culicidae	Culicinae	Uranotaeniini	Uranotaenia	Uranotaenia	sapphirina	Nearctic,Neotropic
Ceratipigonidae			Culicoides		sonorensis
Chaoboridae			Chaoborus		flavidulus
Chaoboridae			Mochlonyx		cinctipes
Chironmidae			Clunio		marinus
Chironmidae			Polypedilum		vanderplanki
