# Supplementary material for: Phylogenomics reveals the history of host use in mosquitoes
Source: Nat Commun. 2023 Oct 6;14:6252. doi: 10.1038/s41467-023-41764-y (PMC10558525; doi:10.1038/s41467-023-41764-y)
Supplement: Supplementary file 6 — Supplementary Data 2 [file 41467_2023_41764_MOESM6_ESM.csv]

tribe	genus	species	data	platform	citation	country	date			Total	Dataset	Reference	labcode
Aedeomyiini	Aedeomyia	catasticta	ahe	HiSeq	This study	Australia: QLD, Cowley Creek: -17.70517; 146.04445	8/17/2007	C. Hardy	whole fly	2734	637	435	Adcast_Au1_S10
Aedeomyiini	Aedeomyia	squamipennis	genome		This study	Brazil: Sao Paulo: Canamia Vilarinho	0ct-1998	R. Wilkerson & M.A. Sallum	Abdomen	5050	596	361	Ad_Ady_squamipennis_51911180
Aedini	Aedes	aculeatus	ahe	HiSeq	This study	Australia: NSW, Blacktown, Sydney: approx: -33.75; 150.86	2/4/2015	C. Hardy	whole fly	4068	700	462	Aeacul_Au45
Aedini	Aedes	alboannulatus	ahe	HiSeq	This study	Australia: NSW, Delegate River, Delegate Road Crossing: -37.0456; 148.8134	5/2/2017	C. Hardy	whole fly	5795	706	460	Aealbo_Au31
Aedini	Aedes	alternans	ahe	HiSeq	This study	Australia: NSW, Sydney Olympic Park: -33.8428; 151.0798	12/17/2017	C. Hardy	whole fly	5190	701	460	Aealte_Au52
Aedini	Aedes	australis	ahe	HiSeq	This study	Australia: NSW, Racecourse Beach: -35.5328; 150.3995	3/12/2017	C. Hardy	whole fly	5275	704	466	Aeaust_Au46
Aedini	Aedes	camptorhynchus	ahe	HiSeq	This study	Australia: NSW, Batemans Bay: -35.7197; 150.1685	8/14/2017	C. Hardy	whole fly	4771	704	461	Aecamp_Au53
Aedini	Aedes	candidoscutellum	ahe	HiSeq	This study	Australia: QLD, Glen Allyn: -17.363; 145.751	11/13/2010	C. Hardy	whole fly	4713	700	462	Aecand_Au40
Aedini	Aedes	kochi	ahe	HiSeq	This study	Australia: QLD, Tully Gorge National Park: -17.64709; 145.72406	12/12/2008	C. Hardy	whole fly	555	423	406	Aekoch_Au42RG
Aedini	Aedes	milsoni	ahe	HiSeq	This study	Australia: ACT, Black Mountain, Acton: -35.2619; 149.0977	1/21/2015	C. Hardy	whole fly	4832	701	456	Aemils_Au33RG
Aedini	Aedes	monocellatus	ahe	HiSeq	This study	Australia: QLD, Charappa: -17.70352; 145.69171	12/12/2008	C. Hardy	whole fly	4922	704	458	Aemono_Au43RG
Aedini	Aedes	nigrithorax	ahe	HiSeq	This study	Australia: ACT, Palmerville Heritage Park: -35.2099; 149.085	8/12/2014	C. Hardy	whole fly	4715	705	464	Aenigr_Au54
Aedini	Aedes	nivalis	ahe	HiSeq	This study	Australia: NSW, Anglers Reach: -36.0037; 148.6602	8/17/2017	C. Hardy	pupae	2733	667	458	Aeniva_Au55
Aedini	Aedes	palmarum	ahe	HiSeq	This study	Australia: QLD, Atherton: -17.2586; 145.4849	8/17/2007	C. Hardy	whole fly	3992	670	450	Aepalm_Au44RG
Aedini	Aedes	procax	ahe	HiSeq	This study	Australia: NSW, Blacktown, Sydney: approx: -33.75; 150.86	2/3/2015	C. Hardy	whole fly	5415	704	464	Aeproc_Au56
Aedini	Aedes	rubrithorax	ahe	HiSeq	This study	Australia: ACT, Gibralter Creek Forest: -35.4822; 148.9365	4/7/2017	C. Hardy	whole fly	4768	702	460	Aerubi_Au34
Aedini	Aedes	rupestris	ahe	HiSeq	This study	Australia: VIC, Tubbut: -37.0689; 148.5882	5/1/2018	C. Hardy	whole fly	4846	698	461	Aerupe_Au37RG
Aedini	Aedes	silvestris	ahe	HiSeq	This study	Australia: ACT, O' Connor: -35.2550; 149.1094	8/28/2013	C. Hardy	whole fly	3806	700	462	Aesilv_Au57
Aedini	Aedes	spinosipes	ahe	HiSeq	This study	Australia: QLD, Tully Gorge National Park: -17.60994; 145.76608	3/13/2009	C. Hardy	whole fly	4476	703	462	Aespin_Au10_S18
Aedini	Aedes	subbasalis	ahe	HiSeq	This study	Australia: ACT, Orroral: -35.6605; 148.9877	4/28/2018	C. Hardy	whole fly	5467	706	458	Aesubb_Au38
Aedini	Aedes	tremulus	ahe	HiSeq	This study	Australia: QLD, Central Park, South Townsville: -19.2619; 146.8193	11/1/2017	C. Hardy	whole fly	3892	701	462	Aetrum_Au49RG
Aedini	Aedes	vigilax	ahe	HiSeq	This study	Australia: NSW, Sydney Olympic Park: -33.8428; 151.0798	12/18/2017	C. Hardy	whole fly	5464	707	465	Aevig_Au39
Aedini	Aedes	vittiger	ahe	HiSeq	This study	Australia: ACT, Black Mountain, Acton: -35.2619; 149.0977	1/21/2015	C. Hardy	whole fly	4689	705	468	Aevitt_Au59
Aedini	Aedes	wardangensis	ahe	HiSeq	This study	Australia: SA, Point Ellen, Vivonne Bay, Kangaroo Island: -35.9974; 137.1871	12/2/2015	C. Hardy	larva	5298	708	466	Aeward_Au47
Aedini	Aedes	bromeliae	ahe	HiSeq	This study	Kenya: Kaya Bomu	5/12/2017	S. Xia	whole fly	3866	688	463	AF01RG
Aedini	Aedes	vittatus	ahe	HiSeq	This study	Tanzania: Chang ombe	5/15/2017	S. Xia	whole fly	4391	702	465	AF02RG
Aedini	Aedes	pembaensis	ahe	HiSeq	This study	Kenya: Kaya Bomu	5/12/2017	S. Xia	whole fly	3371	695	462	AF04
Aedini	Aedes	simpsoni	ahe	HiSeq	This study	Kenya: Kaya Bomu	5/18/2017	S. Xia	whole fly	3859	690	462	AF05RG
Aedini	Armigeres	malayi	ahe	HiSeq	This study	Timor-Leste	12/11/2015	E. Johnston-Flies	whole fly	1049	495	436	arm3RG
Aedini	Armigeres	subalbatus	ahe	HiSeq	This study	Lab colony, Japan	12/11/2015	T. Sasaki	whole fly	3464	685	460	Arsub
Aedini	Aedes	flavifrons	ahe	HiSeq	This study	Australia: NSW, Narrabeen: -33.7186; 151.2853	7/1/2017	C. Hardy	whole fly	4485	700	465	Au60
Aedini	Aedes	bancroftianus	ahe	HiSeq	This study	Australia: ACT, O' Connor: -35.2550; 149.1094	6/3/2016	C. Hardy	whole fly	4299	696	462	Au61RG
Aedini	Aedes	multiplex	ahe	HiSeq	This study	Australia: NSW, Picnic Point, Sydney: -33.9775; 151.0058	8/27/2016	C. Hardy	whole fly	5597	705	466	Au62
Aedini	Aedes	notoscriptusBlack	ahe	HiSeq	This study	Australia: ACT, Palmerston: -35.1938; 149.1190	4/3/2013	C. Hardy	whole fly	4988	704	465	Au64
Aedini	Aedes	notoscriptusRed	ahe	HiSeq	This study	Australia: ACT, Palmerston: -35.1938; 149.1190	4/7/2013	C. Hardy	whole fly	3514	689	459	Au67
Aedini	Aedes	notoscriptusBlue	ahe	HiSeq	This study	Australia: QLD, Goomeri: -26.1827; 152.0678	2028-05-18	C. Hardy	whole fly	4726	701	460	Au68
Aedini	Aedes	quinquelineatus	ahe	HiSeq	This study	Australia: QLD, Tully Gorge National Park: -17.64709; 145.72406	2/4/2009	C. Hardy	whole fly	3762	684	460	Au69
Aedini	Verrallina	funerea	ahe	HiSeq	This study	Australia: NSW, Virginius Reserve, Revesby: -33.9609; 151.0229	2/21/2016	C. Hardy	whole fly	5849	708	469	Au79
Aedini	Verrallina	carmenti	ahe	HiSeq	This study	Australia: QLD, Cowley Creek: -17.70517; 146.04445	3/11/2009	C. Hardy	whole fly	3139	687	459	Au81RG
Aedini	Verrallina	lineata	ahe	HiSeq	This study	Australia: QLD, Cowley Creek: -17.70517; 146.04445	12/10/2008	C. Hardy	whole fly	4413	699	460	Au82RG
Aedini	Aedes	monticola	ahe	NovaSeq	This study	United States: Arizona: Cochise Co., Cochise Stronghold	3/24/2016	C. Sither	whole fly	3007	679	459	AZ10RG
Aedini	Aedes	epactius	ahe	HiSeq	This study	United States: Texas, Brewster Co.	3/14/2010	B. Byrd	whole fly	4712	693	458	BDB02RG
Aedini	Aedes	mediovittatus	ahe	HiSeq	This study	Virgin Islands: St. Thomas	Jun-16	B. Byrd	whole fly	2387	632	448	BDB21RG
Aedini	Aedes	scapularis	ahe	NovaSeq	This study	Brazil: Minas Gerais, Oliveira, estrada para a ponte de ferro	4/12/2010	M.A. Sallum	whole fly	3378	693	465	BRZ06
Aedini	Psorophora	saeva	ahe	NovaSeq	This study	Brazil: Acre: Acrelandia, Granada	1/20/2015	M.A. Sallum	whole fly	4534	694	460	BRZ25
Aedini	Psorophora	albigenu	ahe	NovaSeq	This study	Brazil: Acre: Acrelandia, Granada	1/20/2015	M.A. Sallum	whole fly	2530	666	449	BRZ28
Aedini	Aedes	provocans	ahe	NovaSeq	This study	Canada: Ontario, Muskoka, Wood Lake	6/20/2017	L. Reeves	whole fly	5050	703	459	CAN32
Aedini	Aedes	washinoi	ahe	HiSeq	This study	United States: California, Marin Co., Novato; San Rafael; Sausalito	2016	M. Trautwein	whole fly	803	500	455	cas16
Aedini	Aedes	tortilis	ahe	NovaSeq	This study	United States: Florida, Miami-Dade Co., Black Point	Jun-18	L. Reeves	whole fly	5083	699	459	FMEL01
Aedini	Aedes	purpureipes	ahe	NovaSeq	This study	United States: Arizona, Pima Co., Green Valley	Jul-18	L. Reeves	whole fly	4924	698	451	FMEL02
Aedini	Aedes	fulvus	ahe	NovaSeq	This study	United States: Florida, Alachua Co., Gainsville	7/7/2019	L. Reeves	whole fly	3871	696	457	FMEL11
Aedini	Aedes	fulvuspallens	ahe	HiSeq	This study	United States: South Carolina, Georgetown Co., Hobcaw Barony	Jul-13	L. Reeves	whole fly	1846	618	459	FP01
Aedini	Aedes	atropalpus	ahe	HiSeq	This study	United States: Georgia, Rabun Co.	Nov-18	B. Byrd	whole fly	4832	699	462	GA02
Aedini	Aedes	hendersoni	ahe	NovaSeq	This study	United States: North Carolina, Jackson Co., Cullowhee	6/27/2017	B. Byrd	whole fly	3324	691	461	GER09
Aedini	Aedes	caspius	ahe	HiSeq	This study	Greece	7/16/2016	I. Giantsis	whole fly	5787	706	465	GRK01
Aedini	Aedes	detritus	ahe	HiSeq	This study	Greece	7/16/2016	I. Giantsis	whole fly	4128	701	461	GRK02
Aedini	Aedes	geniculatus	ahe	HiSeq	This study	Hungary: Szeged	8/13/2013	J. Soghigian	whole fly	1690	587	453	H24JSRG
Aedini	Haemagogus	janthinomys	ahe	NovaSeq	This study	Lab colony, Brazil	8/29/2016	J. Soghigian	whole fly	726	483	450	hgjan_S42_L008_R1_001
Aedini	Haemagogus	leucocelaenus	ahe	NovaSeq	This study	Lab colony, Brazil	8/29/2016	J. Soghigian	whole fly	780	474	449	hgleus_S44_L008_R1_001
Aedini	Aedes	infirmatus	ahe	HiSeq	This study	United States	missing	B. Byrd	whole fly	4104	702	465	L10
Aedini	Aedes	spMadagascar	ahe	HiSeq	This study	Lab Colony, Madagascar	6/11/2018	A. Failloux, see Soghigian et al. 2020	whole fly	4612	700	463	MCR4RG
Aedini	Aedes	mascarensis	ahe	HiSeq	This study	Lab colony, Mauritius	9/5/2018	M. Reiskind	whole fly	5194	703	468	MHR01
Aedini	Aedes	triseriatus	ahe	HiSeq	This study	Lab Colony, United States	9/5/2018	M. Reiskind	whole fly	2647	678	458	MHR03RG
Aedini	Psorophora	horrida	ahe	HiSeq	This study	United States: North Carolina, Johnston Co., Howell Woods Preserve	9/18/2018	M. Reiskind	whole fly	6208	707	466	NC01
Aedini	Psorophora	mathesoni	ahe	HiSeq	This study	United States: North Carolina, Johnston Co., Howell Woods Preserve	9/18/2018	M. Reiskind	whole fly	6235	707	462	NC02
Aedini	Aedes	canadensis	ahe	HiSeq	This study	United States: North Carolina, Johnston Co., Howell Woods Preserve	9/18/2018	M. Reiskind	whole fly	3392	696	460	NC03RG
Aedini	Psorophora	ciliata	ahe	HiSeq	This study	United States: North Carolina, Wake Co.	Jul-16	M. Reiskind	whole fly	1385	585	450	pscil
Aedini	Aedes	taylori	ahe	HiSeq	This study	Senegal	2017	M. Diallo	whole fly	3533	689	459	SAf13
Aedini	Aedes	argenteopunctatus	ahe	HiSeq	This study	Senegal	2017	M. Diallo	whole fly	5638	704	466	SAf16RG
Aedini	Aedes	luteocephalus	ahe	HiSeq	This study	Senegal	2017	M. Diallo	whole fly	4627	700	460	SAf20
Aedini	Aedes	dalzieli	ahe	HiSeq	This study	Senegal	2017	M. Diallo	whole fly	2067	626	451	SAf23RG
Aedini	Aedes	cozi	ahe	HiSeq	This study	Senegal	2017	M. Diallo	whole fly	3420	683	460	SAf30RG
Aedini	Aedes	hirsutus	ahe	HiSeq	This study	Senegal	2017	M. Diallo	whole fly	5763	703	463	SAf38
Aedini	Aedes	fowleri	ahe	HiSeq	This study	Senegal	2017	M. Diallo	whole fly	5323	709	465	SAf43
Aedini	Aedes	cumminisii	ahe	HiSeq	This study	Senegal	2017	M. Diallo	whole fly	2638	664	457	SAf45RG
Aedini	Aedes	centropunctatus	ahe	HiSeq	This study	Senegal	2017	M. Diallo	whole fly	3422	686	465	SAf49
Aedini	Aedes	metallicus	ahe	HiSeq	This study	Senegal	2017	M. Diallo	whole fly	809	487	454	SAf5
Aedini	Aedes	furcifer	ahe	HiSeq	This study	Senegal	2017	M. Diallo	whole fly	2247	641	462	SAf9
Aedini	Aedes	sollicitans	ahe	HiSeq	This study	United States: South Carolina, Georgetown Co., Hobcaw Barony	Jul-19	B. Byrd	whole fly	4309	701	463	SC04
Aedini	Aedes	taeniorhynchus	ahe	HiSeq	This study	United States: South Carolina, Georgetown Co., Hobcaw Barony	Jul-19	B. Byrd	whole fly	4514	704	457	SC05RG
Aedini	Aedes	brelandi	ahe	HiSeq	This study	United States: Texas: Brewster Co., Chisos Mtns	10/20/2017	B. Byrd	whole fly	2744	675	456	TX03RG
Aedini	Aedes	dorsalis	ahe	HiSeq	This study	United States: Utah	missing	A. Faraji	whole fly	3404	688	457	USA04
Aedini	Aedes	vexans	ahe	HiSeq	This study	United States: Utah	missing	A. Faraji	whole fly	5127	708	467	USA06
Aedini	Aedes	tormentor	ahe	HiSeq	This study	United States: North Carolina, Jackson Co., Cullowhee	7/14/2018	B. Byrd	whole fly	4574	699	464	USA12
Aedini	Aedes	nigromaculis	ahe	NovaSeq	This study	United States: Colorado, Weld Co., Central Plains Experimental Range	6/7/2017	NEON	whole fly	1034	540	447	YF03
Aedini	Aedes	mitchellae	ahe	NovaSeq	This study	United States: Florida, Putnam Co., Ordway-Swisher Biological Station	6/28/2017	NEON	whole fly	534	288	270	YF04RG
Aedini	Aedes	thelcter	ahe	NovaSeq	This study	United States: Arizona, Pima Co., Santa Rita Experimental Range	9/13/2018	NEON	whole fly	1145	537	445	YF05
Aedini	Psorophora	ferox	ahe	NovaSeq	This study	United States: Texas, Wise Co., LBJ National Grassland	9/13/2016	NEON	whole fly	6263	704	464	YF100
Aedini	Aedes	excrucians	ahe	NovaSeq	This study	United States: Alaska, Fairbanks North Star Borough, Caribou-Poker Creeks Research Watershed	6/22/2017	NEON	whole fly	1866	623	451	YF12
Aedini	Aedes	obturbator	ahe	NovaSeq	This study	Puerto Rico: Guayanilla Municipio, Guanica Forest	2/1/2018	NEON	whole fly	1464	576	448	YF19
Aedini	Aedes	pionips	ahe	NovaSeq	This study	United States: Colorado, Boulder Co., Niwot Ridge Mountain Research Station	7/3/2018	NEON	whole fly	1599	599	459	YF20
Aedini	Aedes	increpitus	ahe	NovaSeq	This study	United States: Wyoming, Park Co., Yellowstone National Park	6/20/2018	NEON	whole fly	1141	552	453	YF23
Aedini	Aedes	impiger	ahe	NovaSeq	This study	United States: Alaska, Southeast Fairbanks Census Area, Delta Junction	6/2/2017	NEON	whole fly	2925	678	455	YF24
Aedini	Aedes	hexodontus	ahe	NovaSeq	This study	United States: Alaska, North Slope Borough, Toolik	7/6/2018	NEON	whole fly	2570	665	457	YF25
Aedini	Aedes	diantaeus	ahe	NovaSeq	This study	United States: Wisconsin, Lincoln Co., Treehaven	5/27/2016	NEON	whole fly	1220	567	446	YF26
Aedini	Psorophora	columbiae	ahe	NovaSeq	This study	United States: Arizona, Pima Co., Santa Rita Experimental Range	7/19/2018	NEON	whole fly	2317	641	456	YF27
Aedini	Aedes	dupreei	ahe	NovaSeq	This study	United States: Tennessee, Roane Co., Oak Ridge	8/1/2018	NEON	whole fly	1779	597	456	YF28
Aedini	Aedes	implicatus	ahe	NovaSeq	This study	United States: Alaska, Southeast Fairbanks Census Area, Delta Junction	5/31/2018	NEON	whole fly	2453	637	457	YF30
Aedini	Aedes	nigripes	ahe	NovaSeq	This study	United States: Alaska, North Slope Borough, Toolik	7/6/2018	NEON	whole fly	2344	658	463	YF31
Aedini	Aedes	spencerii	ahe	NovaSeq	This study	United States: Wyoming, Park Co., Yellowstone National Park	7/6/2018	NEON	whole fly	1605	605	461	YF39
Aedini	Psorophora	cyanescens	ahe	NovaSeq	This study	United States: Texas,Wise Co., LBJ National Grassland	8/1/2017	NEON	whole fly	2594	656	458	YF44
Aedini	Psorophora	signipennis	ahe	NovaSeq	This study	United States: New Mexico, Dona Ana Co., Jornada LTER	9/9/2016	NEON	whole fly	1975	625	456	YF45
Aedini	Psorophora	pygmaea	ahe	NovaSeq	This study	Puerto Rico: Guayanilla Municipio, Guanica Forest	10/20/2016	NEON	whole fly	2823	658	452	YF46
Aedini	Aedes	intrudens	ahe	NovaSeq	This study	United States: New Hampshire, Carroll Co., Bartlett Experimental Forest	6/21/2017	NEON	whole fly	1773	626	459	YF47
Aedini	Aedes	flavescens	ahe	NovaSeq	This study	United States: North Dakota, Stutsman Co., Woodworth	6/14/2016	NEON	whole fly	1478	588	457	YF48
Aedini	Psorophora	jamaicensis	ahe	NovaSeq	This study	Puerto Rico: Lajas Municipio, Lajas Experimental Station	11/16/2017	NEON	whole fly	2873	666	455	YF50
Aedini	Aedes	trivittatus	ahe	NovaSeq	This study	United States: Texas, Wise Co., LBJ National Grassland	5/9/2017	NEON	whole fly	1864	628	456	YF52
Aedini	Aedes	niphadopsis	ahe	NovaSeq	This study	United States: Utah, Tooele Co., Onaqui	5/4/2018	NEON	whole fly	1187	566	449	YF55
Aedini	Aedes	burgeri	ahe	NovaSeq	This study	United States: Arizona, Santa Cruz Co., Madera Canyon	3/23/2016	NEON	whole fly	682	471	448	YF57
Aedini	Aedes	varipalpus	ahe	NovaSeq	This study	United States: Arizona, Cocconino Co., Oak Creek Canyon	3/24/2016	NEON	whole fly	636	463	442	YF64
Aedini	Aedes	atlanticus	ahe	NovaSeq	This study	United States: Florida, Hillsborough Co., Wimauma	6/17/2014	NEON	whole fly	521	428	426	YF66
Aedini	Aedes	muelleri	ahe	NovaSeq	This study	United States: Arizona, Cocconino Co., Oak Creek Canyon	3/24/2016	NEON	whole fly	691	467	443	YF72
Aedini	Aedes	cinereus	ahe	NovaSeq	This study	United States: North Carolina, Jackson Co., Cullowhee	4/1/2015	NEON	whole fly	1191	560	461	YF74
Aedini	Aedes	sierrensis	ahe	NovaSeq	This study	United States: California, Yolo Co., Davis	2/3/2016	NEON	whole fly	1527	603	454	YF92
Aedini	Aedes	fitchii	ahe	NovaSeq	This study	United States: Washington, Skamania CO., Wind River Experimental Forest	7/3/2018	NEON	whole fly	1531	605	453	YF93
Aedini	Psorophora	discolor	ahe	NovaSeq	This study	United States: Oklahoma, Washita CO., Klemme Range Research Station	9/8/2016	NEON	whole fly	1579	590	447	YF96
Aedini	Psorophora	toltecum	ahe	NovaSeq	This study	United States: New Mexico, Dona Ana Co., Jornada LTER	9/8/2016	NEON	whole fly	1547	592	452	YF99
Aedini	Aedes	japonicus	genome		This study	United States: Virginia	2019	Fairfax County Mosquito Abatement District	whole fly	6064	638	394	Ae_Hul_japonicus_JHU-101-B11
Aedini	Aedes	africanusA	genome		This study	Uganda: Rwenzori: Semuliki National Park: Bumaga Trail	12-Mar-15	Y. Linton, M. Kumdasa, C. Walton & F. Shia	whole fly	5686	609	372	Ae_Stg_africanus_A_USNMENT01240805
Aedini	Aedes	africanusB	genome		This study	Uganda: Rwenzori: Semuliki National Park: Bumaga Camp	12-Mar-15	Y. Linton, M. Kumdasa, C. Walton & F. Shia	whole fly	5900	628	393	Ae_Stg_africanus_B_USNMENT01222359
Aedini	Aedes	aegypti	genome		Matthews et al. 2018					7763	702	464	Aedes_aegypti_LVP_AGWG_AaegL5_1
Aedini	Aedes	albopictus	genome		Chen et al. 2015					7160	680	443	Aedes_albopictus_Foshan_AaloF1_2
Aedini	Eretmapodites	intermedius	genome		This study	Uganda: Rwenzori: Semuliki National Park: Bumaga Camp	12-Mar-15	Y. Linton, M. Kumdasa, C. Walton & F. Shia	whole fly	5627	622	382	Er__intermedius_USNMENT01222370
Aedini	Opifex	fuscus	genome		This study	New Zealand	2007	G. Sandlant	whole fly	4970	579	343	Op_Opi_fuscus_USNMENT01222371
Aedini	Psorophora	howardii	genome		This study	United States: Virginia	2019	Fairfax County Mosquito Abatement District	whole fly	6337	644	411	Ps_Pso_howardii_JHU-101-D10
Aedini	Aedes	fluviatilis	transcriptome		Caragata et al. 2017					6424	665	441	Aedes_fluviatilis_spades
Aedini	Aedes	polynesiensis	transcriptome		SRA: ERS091602					7094	678	439	Aedes_polynesiensis_spades
Aedini	Aedes	riversi	transcriptome		SRA: ERS091602					2675	392	224	Aedes_riversi_spades
Culicini	Culex	cedecei	ahe	HiSeq	This study	United States: Florida	8/7/2015	C. Sither	whole fly	452	400	421	1Cx41416
Culicini	Culex	biscaynensis	ahe	HiSeq	This study	United States: Florida, Miami-Dade Co., Fairchild Tropical Botanical Garden	Jun-16	B. Byrd	whole fly	3896	679	445	BDB14RG
Culicini	Culex	antillummagnorum	ahe	HiSeq	This study	Virgin Islands: St. Croix	Jun-16	B. Byrd	whole fly	4948	692	454	BDB20RG
Culicini	Culex	amazonensis	ahe	NovaSeq	This study	Brazil: Amazonas, Barcelos: Rioi Unini/Vista Alegre, Peridomiciliar	8/25/2009	M.A. Sallum	whole fly	2477	619	429	BRZ02
Culicini	Culex	bilineatus	ahe	NovaSeq	This study	Brazil: Minas Gerais, Claudio, Sitio do Marcelo	4/13/2010	M.A. Sallum	whole fly	1652	592	452	BRZ04RG
Culicini	Culex	imitator	ahe	NovaSeq	This study	Brazil: Espirito Santo, Linhares, Reserva Natural Vale do Rio doce, Rio Barra Seca	10/23/2007	M.A. Sallum	whole fly	7451	702	463	BRZ12
Culicini	Culex	albinensis	ahe	NovaSeq	This study	Brazil: Amapa, Macapa, Sao Jose do Mata Fome	7/22/2006	M.A. Sallum	whole fly	6587	704	458	BRZ21
Culicini	Culex	castroi	ahe	NovaSeq	This study	Brazil: Minas Gerais, Claudio, Sitio do Marcelo, Varsea da Rocinha	4/13/2010	M.A. Sallum	whole fly	1536	588	460	BRZ24RG
Culicini	Culex	corniger	ahe	NovaSeq	This study	Brazil: Acre: Acrelandia, Granada	1/20/2015	M.A. Sallum	whole fly	5257	702	462	BRZ26
Culicini	Culex	stigmatosoma	ahe	HiSeq	This study	United States: California, Sonoma Co., Windsor	2016	M. Trautwein	whole fly	1282	551	464	cas12
Culicini	Culex	thriambus	ahe	HiSeq	This study	United States: California, Sonoma Co., Santa Rosa; Healdsburg	2016	M. Trautwein	whole fly	1036	540	459	cas15
Culicini	Culex	erythrothorax	ahe	HiSeq	This study	United States: California, Sonoma Co., Petaluma	2016	M. Trautwein	whole fly	985	517	458	cas17
Culicini	Culex	pipiens	ahe	HiSeq	This study	United States: California, Sonoma Co., Sonoma; Sebastopol; Santa Rosa	2016	M. Trautwein	whole fly	2685	670	465	cas6
Culicini	Culex	salinarius	ahe	HiSeq	This study	United States: Virginia, Fairfax County	2017	Fairfax County Mosquito Abatement District	whole fly	388	355	371	culsaRG
Culicini	Culex	tritaeniorhynchus	ahe	HiSeq	This study	Djibouti: Camp Lemmonier	2013	EMF Cp Lemonnier (Djibouti)	whole fly	657	474	451	cutriRG
Culicini	Culex	cubiculi	ahe	HiSeq	This study	Australia: QLD, Cowley Creek: -17.70517; 146.04445	12/4/2007	C. Hardy	whole fly	5793	698	457	Cx_cubi_Au24RG
Culicini	Culex	orbostiensis	ahe	HiSeq	This study	Australia: QLD, Jaggan: -17.3816; 145.617	11/17/2010	C. Hardy	whole fly	6745	701	457	Cx_orbo_Au23
Culicini	Culex	annulioris	ahe	HiSeq	This study	Democratic Republic of the Congo	2014	Y. Linton	whole fly	480	398	407	cxannRG
Culicini	Culex	annulirostris	ahe	HiSeq	This study	Australia: NSW, Sydney Olympic Park, NSW: -33.8328; 151.0673	12/18/2017	C. Hardy	whole fly	5773	706	465	Cxannu_Au13_S21
Culicini	Culex	australicus	ahe	HiSeq	This study	Australia: ACT, Palmerston: -35.1938; 149.1190	12/30/2017	C. Hardy	whole fly	6663	704	462	Cxaust_Au14RG_S22
Culicini	Culex	coronator	ahe	HiSeq	This study	United States: Virginia, Fairfax County	2017	Fairfax County Mosquito Abatement District	whole fly	449	389	392	cxcorRG
Culicini	Culex	douglasi	ahe	HiSeq	This study	Australia: ACT, Gibralter Creek Forest: -35.4815; 148.9433	2/27/2017	C. Hardy	larva	4373	695	457	Cxdoug_Au26RG
Culicini	Culex	edwardsi	ahe	HiSeq	This study	Australia: QLD, Evelyn: -17.50975; 145.54184	3/17/2009	C. Hardy	whole fly	6661	705	467	Cxedwa_Au15_S23
Culicini	Culex	erraticus	ahe	HiSeq	This study	United States: North Carolina, Wake Co.	Jul-16	M. Reiskind	whole fly	1725	590	459	cxerr
Culicini	Culex	fergusoni	ahe	HiSeq	This study	Australia: NSW, Picnic Point, Sydney: -33.9775; 151.0058	9/10/2015	C. Hardy	whole fly	4388	693	462	Cxferg_Au27
Culicini	Culex	pipiensmolestus	ahe	HiSeq	This study	Australia: NSW, Wilson Park, Silverwater: -33.826; 151.054	9/11/2015	C. Hardy	larva	3728	690	463	Cxpmol_Au16RG_S24
Culicini	Culex	pullus	ahe	HiSeq	This study	Australia: QLD, Cowley Creek: -17.70517; 146.04445	11/1/2007	C. Hardy	whole fly	6706	704	461	Cxpull_Au17RG
Culicini	Culex	sitiens	ahe	HiSeq	This study	Australia: NSW, Sydney Olympic Park: -33.8395; 151.0794	7/15/2017	C. Hardy	whole fly	6759	706	467	Cxsiti_Au19
Culicini	Culex	squamosus	ahe	HiSeq	This study	Australia: QLD, Cowley Creek: -17.70517; 146.04445	8/17/2007	C. Hardy	whole fly	6991	708	467	Cxsqua_Au21
Culicini	Culex	thalassius	ahe	HiSeq	This study	Djibouti: Camp Lemonnier, The Ditch	2/15/2016	Y. Linton	whole fly	497	417	418	cxthaRG
Culicini	Culex	panocossa	ahe	NovaSeq	This study	United States: Florida, Miami-Dade Co., Homestead	Jun-19	L. Reeves	whole fly	3363	655	432	FMEL03
Culicini	Culex	iolambdis	ahe	NovaSeq	This study	United States: Florida, Indian River Co., Vero Beach	2019	L. Reeves	whole fly	5895	691	450	FMEL08RG
Culicini	Deinocerites	cancer	ahe	NovaSeq	This study	United States: Florida, Indian River Co., Vero Beach	Jun-19	L. Reeves	whole fly	4253	675	443	FMEL12
Culicini	Culex	peccator	ahe	NovaSeq	This study	United States: Florida, Indian River Co., Blue Cypress Lake	Jun-19	L. Reeves	whole fly	6606	699	455	FMEL13RG
Culicini	Culex	pilosus	ahe	NovaSeq	This study	United States: Florida	4/13/2019	L. Reeves	whole fly	7484	702	463	FMEL14
Culicini	Lutzia	halifaxii	ahe	HiSeq	This study	Australia: QLD, Cowley Creek: -17.70517; 146.04445	12/4/2007	C. Hardy	whole fly	832	364	330	Lzhali_Au48RG
Culicini	Culex	restuans	ahe	HiSeq	This study	United States: North Carolina, Johnston Co., Howell Woods Preserve	9/18/2018	M. Reiskind	whole fly	5385	709	469	NC04RG
Culicini	Culex	territans	ahe	HiSeq	This study	United States: South Carolina, Georgetown Co., Hobcaw Barony	Jul-19	B. Byrd	whole fly	6820	705	464	SC06RG
Culicini	Deinocerites	magnus	ahe	HiSeq	This study	Virgin Islands: St. John	Dec-19	B. Byrd	whole fly	1983	587	432	SJ24RG
Culicini	Culex	tarsalis	ahe	HiSeq	This study	United States: Utah	missing	A. Faraji	whole fly	6208	705	469	USA02
Culicini	Culex	chidesteri	ahe	NovaSeq	This study	United States: Puerto Rico, Yauco Municipio, Guanica Forest	2/28/2018	NEON	whole fly	2126	617	455	YF21
Culicini	Culex	bahamensis	ahe	NovaSeq	This study	Puerto Rico: Guayanilla Municipio, Guanica Forest	2/14/2018	NEON	whole fly	3556	678	461	YF22
Culicini	Culex	janitor	ahe	NovaSeq	This study	Puerto Rico: Guayanilla Municipio, Guanica Forest	10/24/2018	NEON	whole fly	3008	661	464	YF56
Culicini	Culex	apicalis	ahe	NovaSeq	This study	United States: Arizona, Pima Co., Marshall gulch	6/26/2017	NEON	whole fly	3595	690	456	YF69
Culicini	Culex	quinquefasciatus	genome		Arensburger et al. 2010					7549	685	453	Culex_quinquefasciatus_Johannesburg_CpipJ2_4
Culicini	Culex	decens	genome		This study	Tanzania	15-Nov-12	Y. Linton, G. Mzinzo, Chengula & C.Walton	Whole fly	6737	665	427	Cx_Cux_decens_USNMENT01240806
Culicini	Culex	dolosus	genome		This study	Panama: Canal Zone: Gamboa Forest Resort	28-Sep-07	Y. Linton, F. Ruiz & J. Loaiza	Whole fly	7414	696	453	Cx_Cux_dolosus_USNMENT01222362
Culicini	Culex	duttoni	genome		This study	Tanzania: Iringa: Mufindi District: Nr Mlimba Town	15-Nov-12	Y. Linton, G. Mzinzo, Chengula & C. Walton	Whole fly	3158	373	185	Cx_Cux_duttoni_USNMENT01240813
Culicini	Culex	globocoxitus	transcriptome		Shi et al. 2017					7134	696	466	Culex_globocoxitus_spades
Culisetini	Culiseta	incidens	ahe	HiSeq	This study	United States: California, Sonoma Co., Santa Rosa; Healdsburg	2016	M. Trautwein	whole fly	673	465	442	cas14
Culisetini	Culiseta	inconspicua	ahe		This study	Australia: ACT, Hall: -35.1724; 149.0713	9/24/2017	C. Hardy	whole fly	6074	704	466	Csinco_Aug30RG_new
Culisetini	Culiseta	longiareolata	ahe	HiSeq	This study	Jordan	2014	R. Mukbel	whole fly	517	425	410	cullonRG
Culisetini	Culiseta	inornata	ahe	HiSeq	This study	United States: Utah	missing	A. Faraji	whole fly	3203	665	458	USA11
Culisetini	Culiseta	minnesotae	ahe	NovaSeq	This study	United States: Alaska, Fairbanks North Star Borough, Caribou-Poker Creeks Research Watershed	5/31/2018	NEON	whole fly	1491	578	446	YF40
Culisetini	Culiseta	alaskaensis	ahe	NovaSeq	This study	United States: Alaska, Southeast Fairbanks Census Area, Delta Junction	5/31/2018	NEON	whole fly	857	502	442	YF41
Culisetini	Culiseta	morsitans	ahe	NovaSeq	This study	United States: Alaska, Fairbanks North Star Borough, Caribou-Poker Creeks Research Watershed	7/6/2017	NEON	whole fly	1124	544	450	YF42
Culisetini	Culiseta	particeps	ahe	NovaSeq	This study	United States: California, San Luis Obispo Co., Morrow Bay	6/28/2019	NEON	whole fly	1105	528	442	YF95
Culisetini	Culiseta	melanura	genome		Soghigian et al. 2017					6906	664	413	Culiseta_melanura_Csm1
Mansoniini	Coquillettidia	linealis	ahe		This study	Australia: ACT, Palmerston: -35.1938; 149.1190	2/26/2015	C. Hardy	whole fly	2465	614	439	Cqline_Au11_S19
Mansoniini	Coquillettidia	xanthogaster	ahe		This study	Australia: QLD, Cowley Creek: -17.70517; 146.04445	2/14/2008	C. Hardy	whole fly	1619	548	422	Cqxant_Au12_S20
Mansoniini	Mansonia	titillans	ahe	NovaSeq	This study	United States: Florida, Alachua Co., River Styx	May-19	L. Reeves	whole fly	886	389	315	FMEL09
Mansoniini	Mansonia	dyari	ahe	NovaSeq	This study	United States: Florida, Alachua Co., River Styx	May-19	L. Reeves	whole fly	1314	444	331	FMEL10
Mansoniini	Coquillettidia	perturbans	ahe	NovaSeq	This study	Canada: British Columbia	Jun-10	L. Reeves	whole fly	3372	669	451	FMEL20
Mansoniini	Mansonia	septempunctata	ahe	HiSeq	This study	Australia: QLD, El Arish: -17.8079; 145.9836	5/10/2007	C. Hardy	whole fly	2234	571	399	Mnsept_Au50
Mansoniini	Mansonia	flaveola	ahe	NovaSeq	This study	Puerto Rico: Lajas Municipio, Lajas Experimental Station	3/8/2017	NEON	whole fly	1193	480	382	YF11
N/A	Anopheles	atropos	ahe	HiSeq	This study	United States: Florida	8/9/2015	C. Sither	whole fly	348	317	336	3An41416
N/A	Anopheles	annulipesC	ahe	HiSeq	This study	Australia: NSW, Sydney Olympic Park: -33.8442; 151.0767	2/24/2018	C. Hardy	whole fly	7375	701	459	AnannC_Au3_S12
N/A	Anopheles	annulipesE	ahe	HiSeq	This study	Australia: NSW, Araluen: -35.6234; 149.7922	9/22/2016	C. Hardy	whole fly	7161	702	464	AnannE_Au4RG_S13
N/A	Anopheles	bancroftii	ahe	HiSeq	This study	Australia: QLD, Jaggan: -17.3816; 145.617	11/17/2010	C. Hardy	whole fly	7256	700	461	Anbanc_Au5_S14
N/A	Anopheles	crucians	ahe	HiSeq	This study	United States: North Carolina, Wake Co.	Jul-16	M. Reiskind	whole fly	2640	619	451	ancruRG
N/A	Anopheles	hinesorum	ahe	HiSeq	This study	Australia: QLD, Cowley Creek: -17.70517; 146.04445	3/11/2009	C. Hardy	whole fly	7081	699	463	Anhine_Au7RG_S15
N/A	Anopheles	punctipennis	ahe	HiSeq	This study	United States: North Carolina:,Wake Co.	Jul-16	M. Reiskind	whole fly	2870	618	448	anpunRG
N/A	Anopheles	quadrimaculatus	ahe	HiSeq	This study	United States: North Carolina, Wake Co.	Jul-16	M. Reiskind	whole fly	2776	644	458	anquaRG
N/A	Anopheles	stigmaticus	ahe	HiSeq	This study	Australia: ACT, Gibralter Creek Forest: -35.4822; 148.9365	9/21/2017	C. Hardy	whole fly	6031	637	424	Anstig_Au9RG_S17
N/A	Anopheles	grabhamii	ahe	HiSeq	This study	Virgin Islands: St. Croix	Jul-19	B. Byrd	whole fly	6042	693	464	BDB24RG
N/A	Anopheles	kompi	ahe	NovaSeq	This study	Brazil: Sao Paulo, Dourado	5/7/2009	M.A. Sallum	whole fly	6575	692	457	BRZ03
N/A	Anopheles	argyritarsis	ahe	NovaSeq	This study	Brazil: Parana, Doutor Camargo, Recanto Marista	1/3/2007	M.A. Sallum	whole fly	7015	693	459	BRZ13
N/A	Anopheles	cruzii	ahe	NovaSeq	This study	Brazil: Sao Paulo, Cananeia, Encosta	12/15/2008	M.A. Sallum	whole fly	5555	684	459	BRZ14
N/A	Anopheles	atacamensis	ahe	NovaSeq	This study	Chile: Las Salinas, Deserto de Atacama, Las Salinas	10/6/2013	M.A. Sallum	whole fly	4077	659	444	BRZ27
N/A	Anopheles	freeborni	ahe	HiSeq	This study	United States: California, Sonoma Co., Santa Rosa	2016	M. Trautwein	whole fly	1109	504	450	cas11
N/A	Anopheles	occidentalis	ahe	HiSeq	This study	United States: California, Sonoma Co., Petaluma; Santa Rosa: Bodega Bay	2016	M. Trautwein	whole fly	1585	552	449	cas18RG
N/A	Chagasia	bonneae	ahe	HiSeq	This study	Ecuador: Napo, YASUNI NATIONAL PARK, RIO TIPUTINI, BLACKWATER AREA	10/28/1994	Y. Linton	whole fly	719	408	385	chboRG
N/A	Anopheles	walkeri	ahe	NovaSeq	This study	United States: Massachusetts, Worcester Co., Harvard Forest	7/27/2017	NEON	whole fly	7139	699	457	YF14
N/A	Anopheles	franciscanus	ahe	NovaSeq	This study	United States: California, Madera Co., San Joaquin	10/2/2018	NEON	whole fly	6044	698	461	YF15
N/A	Anopheles	barberi	ahe	NovaSeq	This study	United States: Alabama, Hale Co., Talladega National Forest	6/14/2018	NEON	whole fly	6204	692	459	YF16
N/A	Anopheles	pseudopunctipennis	ahe	NovaSeq	This study	United States: Arizona: Pima Co., Santa Rita Experimental Range	10/13/2016	NEON	whole fly	5148	686	455	YF17
N/A	Anopheles	hermsi	ahe	NovaSeq	This study	United States: Arizona, Santa Cruz Co., Patagonia	6/26/2017	NEON	whole fly	6697	698	459	YF71
N/A	Anopheles	albimanus	genome		Neafsey et al. 2015					7000	673	430	Anopheles_albimanus_STECLA_AalbS2_6
N/A	Anopheles	aquasalis	genome		Martinez-Villegas et al. 2019					7011	660	426	Anopheles_aquasalis_GCA_002846955_1
N/A	Anopheles	arabiensis	genome		Neafsey et al. 2015					7672	697	456	Anopheles_arabiensis_Dongola_AaraD1_11
N/A	Anopheles	atroparvus	genome		Neafsey et al. 2015					6751	629	411	Anopheles_atroparvus_AatrE3_1
N/A	Anopheles	christyi	genome		Neafsey et al. 2015					6639	654	422	Anopheles_christyi_ACHKN1017_AchrA1_7
N/A	Anopheles	coluzzii	genome		Lawniczak etal. 2010					7407	690	457	Anopheles_coluzzii_Mali_NIH_AcolM1_8
N/A	Anopheles	cracens	genome		Lau et al. 2016					6890	679	430	Anopheles_cracens_GCA_002091845_1
N/A	Anopheles	culicifacies	genome		Neafsey et al. 2015					7487	696	462	Anopheles_culicifacies_A37_AculA1_6
N/A	Anopheles	darlingi	genome		Marinotti et al. 2013					6754	647	422	Anopheles_darlingi_Coari_AdarC3_8
N/A	Anopheles	dirus	genome		Neafsey et al. 2015					7187	680	438	Anopheles_dirus_WRAIR2_AdirW1_8
N/A	Anopheles	epiroticus	genome		Neafsey et al. 2015					7273	683	444	Anopheles_epiroticus_Epiroticus2_AepiE1_7
N/A	Anopheles	farauti	genome		Neafsey et al. 2015					7490	695	458	Anopheles_farauti_FAR1_AfarF2_6
N/A	Anopheles	funestus	genome		Neafsey et al. 2015					7583	695	463	Anopheles_funestus_FUMOZ_AfunF3_1.1
N/A	Anopheles	gambiae	genome		Neafsey et al. 2015					7531	676	453	Anopheles_gambiae_PEST_AgamP4_11
N/A	Anopheles	koliensis	genome		Logue et al. 2015					6990	668	431	Anopheles_koliensis_GCA_000956275_1
N/A	Anopheles	maculatus	genome		Neafsey et al. 2015					6542	643	404	Anopheles_maculatus_maculatus3_AmacM1_5
N/A	Anopheles	melas	genome		Neafsey et al. 2015					7386	698	464	Anopheles_melas_CM1001059_AmelC2_6
N/A	Anopheles	merus	genome		Neafsey et al. 2015					7397	678	449	Anopheles_merus_MAF_AmerM2_9
N/A	Anopheles	minimus	genome		Neafsey et al. 2015					7311	684	444	Anopheles_minimus_MINIMUS1_AminM1_8
N/A	Anopheles	nili	genome		Peery et al. 2011					6372	639	406	Anopheles_nili_GCA_000439205_1
N/A	Anopheles	punctulatus	genome		Logue et al. 2015					6559	644	406	Anopheles_punctulatus_GCA_000956255_1
N/A	Anopheles	quadriannulatus	genome		Neafsey et al. 2015					7498	694	455	Anopheles_quadriannulatusSA_NGWE_AquaS1_11
N/A	Anopheles	sinensis	genome		Neafsey et al. 2015					6703	630	410	Anopheles_sinensis_SINENSIS_AsinS2_5
N/A	Anopheles	squamifemur	genome		This study	Ecuador: Orellana: Napo: Tiputini Biodiversity Station, Harpia Trail	01-Nov-98	R. Wilkerson	Whole fly	3834	364	250	Anopheles_squamifemur_Asqu1_1
N/A	Anopheles	stephensi	genome		Jiang et al. 2014					7109	689	446	Anopheles_stephensi_Indian_AsteI2_3.3
N/A	Chagasia	nr. fajardi	genome		This study	Ecuador: Orellana: Napo: Tiputini Biodiversity Station, Harpia Trail	10-Nov-98	R. Wilkerson	Whole fly	6934	663	441	Ch_nr_fajardi_USNMENT01241691
N/A	Anopheles	braziliensis	transcriptome		BioProject: PRJNA428765					3675	451	302	Anopheles_braziliensis_GGFM01_1
N/A	Anopheles	marajoara	transcriptome		BioProject: PRJNA428765					4198	506	334	Anopheles_marajoara_GGFJ01_1
N/A	Anopheles	triannulatus	transcriptome		BioProject: PRJNA428765					4589	558	384	Anopheles_triannulatus_GGFK01_1
Orthopodomyiini	Orthopodomyia	signifera	ahe	NovaSeq	This study	United States: North Carolina, Wake Co., Raleigh	9/3/2019	M. Reiskind	whole fly	3675	677	454	Orsig_MET01
Orthopodomyiini	Orthopodomyia	kummi	ahe	NovaSeq	This study	United States: Arizona, Santa Cruz Co., Madera Canyon	3/23/2016	NEON	whole fly	993	499	432	YF75
Sabethini	Tripteroides	tasmaniensis	ahe	HiSeq	This study	Australia: NSW, Wentworth Falls: -33.6980; 150.3600	4/15/2017	C. Hardy	whole fly	5376	697	455	Au75
Sabethini	Tripteroides	sylvestris	ahe	HiSeq	This study	Australia: QLD, Japoon: -17.71713; 145.86295	3/11/2009	C. Hardy	whole fly	4180	691	460	Au76RG
Sabethini	Wyeomyia	vanduzeei	ahe	HiSeq	This study	United States: Florida, Broward Co., Fort Lauderdale	Jun-16	B. Byrd	whole fly	5883	700	456	BDB01RG
Sabethini	Trichoprosopon	digitatum	ahe	NovaSeq	This study	Brazil: Amazonas: Barcelos, Rioi Unini/Vista Alegre, Extradomiciliar	8/30/2009	M.A. Sallum	whole fly	698	411	365	BRZ16
Sabethini	Limatus	durhamii	ahe	NovaSeq	This study	Brazil: Rio de Jeneiro, Italiaia, Parque Nacional do Italiaia	3/25/2008	M.A. Sallum	whole fly	1569	575	438	BRZ19
Sabethini	Wyeomyia	mitchellii	ahe	NovaSeq	This study	United States: Florida, Gainesville	Apr-19	M. Reiskind	whole fly	4152	680	443	FL503RG
Sabethini	Sabethes	cyaneus	ahe	NovaSeq	This study	Lab Colony, United States	9/10/2020	W. Foster	whole fly	2564	624	426	SAB01RG
Sabethini	Sabethes	chloropterus	ahe	NovaSeq	This study	Lab Colony, United States	9/10/2020	W. Foster	whole fly	3256	665	444	SAB05RG
Sabethini	Tripteroides	aranoides	transcriptome		Kutty et al. 2018					4696	455	326	Traranoides
Sabethini	Wyeomyia	smithii	transcriptome		SRA: SRR1556405					6492	652	428	Wyeomyia_smithii
Toxorhynchitini	Toxorhynchites	rutilus	ahe	HiSeq	This study	United States: North Carolina, Jackson Co.	Jul-19	B. Byrd	whole fly	3919	671	445	BDB10
Toxorhynchitini	Toxorhynchites	portoricensis	ahe	HiSeq	This study	Virgin Islands: St. Thomas	Jun-16	B. Byrd	whole fly	2047	614	438	BDB19
Toxorhynchitini	Toxorhynchites	rutilusseptentriolas	ahe	HiSeq	This study	United States: Massachusetts, Worcester Co., Worcester	9/28/2015	J. Soghigian	whole fly	2052	601	431	toxsep3_S43_L008_R1_001
Toxorhynchitini	Toxorhynchites	amboinensis	transcriptome		Zhou et al. 2018					6326	577	391	Tamboinensis
Uranotaeniini	Uranotaenia	apicalis	ahe	NovaSeq	This study	Brazil: Mato Grasso do Sul, Aquidauana, Fazenda Santa Amelia	2/7/2008	M.A. Sallum	whole fly	2094	620	437	BRZ23
Uranotaeniini	Uranotaenia	sapphirina	ahe	NovaSeq	This study	United States: Florida, Indian River Co., Blue Cypress Lake	Jun-19	L. Reeves	whole fly	2468	640	451	FMEL06
Uranotaeniini	Uranotaenia	lowii	ahe	NovaSeq	This study	United States: Florida, Miami-Dade Co., Homestead	Jul-19	L. Reeves	whole fly	5413	694	453	FMEL07
	Clunio	marinus	genome		Kaiser et al. 2015					6286	669	452	CLUMA_GCA_900005825_CLUMA1
	Culicoides	sonorensis	genome		BioProject: PRJEB7005					6404	683	458	Culicoides_sonorensis_GCA_900002565_1
	Mochlonyx	cinctipes	genome		Vicoso et al. 2015					740	84	51	Mochlonyx_cinctipes_GCA_001014845_1
	Polypedilum	vanderplanki	genome		Gusev et al. 2014					6444	681	462	Pvanderplanki_20121018
	Chaoborus	flavidulus	transcriptome		Kutty et al. 2018					5369	643	441	Chaoborus_flavidulus_GGBK01_1.1
