# Supplementary material for: Phylogenomics reveals the history of host use in mosquitoes
Source: Nat Commun. 2023 Oct 6;14:6252. doi: 10.1038/s41467-023-41764-y (PMC10558525; doi:10.1038/s41467-023-41764-y)
Supplement: Supplementary file 7 — Supplementary Data 3 [file 41467_2023_41764_MOESM7_ESM.csv]

family	subfamily	tribe	genus.group	subgenus	genus.species
Culicidae	Anophelinae	None	Anopheles	AnophelesAnopheles	Anopheles aberrans
Culicidae	Anophelinae	None	Anopheles	AnophelesAnopheles	Anopheles acaci
Culicidae	Anophelinae	None	Anopheles	AnophelesAnopheles	Anopheles ahomi
Culicidae	Anophelinae	None	Anopheles	AnophelesAnopheles	Anopheles aitkenii
Culicidae	Anophelinae	None	Anopheles	AnophelesAnopheles	Anopheles albotaeniatus
Culicidae	Anophelinae	None	Anopheles	AnophelesAnopheles	Anopheles algeriensis
Culicidae	Anophelinae	None	Anopheles	AnophelesAnopheles	Anopheles alongensis
Culicidae	Anophelinae	None	Anopheles	AnophelesAnopheles	Anopheles anchietai
Culicidae	Anophelinae	None	Anopheles	AnophelesAnopheles	Anopheles annandalei
Culicidae	Anophelinae	None	Anopheles	AnophelesAnopheles	Anopheles annulipalpis
Culicidae	Anophelinae	None	Anopheles	AnophelesAnopheles	Anopheles apicimacula
Culicidae	Anophelinae	None	Anopheles	AnophelesAnopheles	Anopheles arboricola
Culicidae	Anophelinae	None	Anopheles	AnophelesAnopheles	Anopheles argyropus
Culicidae	Anophelinae	None	Anopheles	AnophelesAnopheles	Anopheles artemievi
Culicidae	Anophelinae	None	Anopheles	AnophelesAnopheles	Anopheles asiaticus
Culicidae	Anophelinae	None	Anopheles	AnophelesAnopheles	Anopheles atratipes
Culicidae	Anophelinae	None	Anopheles	AnophelesAnopheles	Anopheles atroparvus
Culicidae	Anophelinae	None	Anopheles	AnophelesAnopheles	Anopheles atropos
Culicidae	Anophelinae	None	Anopheles	AnophelesAnopheles	Anopheles aztecus
Culicidae	Anophelinae	None	Anopheles	AnophelesAnopheles	Anopheles baezai
Culicidae	Anophelinae	None	Anopheles	AnophelesAnopheles	Anopheles baileyi
Culicidae	Anophelinae	None	Anopheles	AnophelesAnopheles	Anopheles balerensis
Culicidae	Anophelinae	None	Anopheles	AnophelesAnopheles	Anopheles bancroftii
Culicidae	Anophelinae	None	Anopheles	AnophelesAnopheles	Anopheles barberi
Culicidae	Anophelinae	None	Anopheles	AnophelesAnopheles	Anopheles barbirostris
Culicidae	Anophelinae	None	Anopheles	AnophelesAnopheles	Anopheles barbumbrosus
Culicidae	Anophelinae	None	Anopheles	AnophelesAnopheles	Anopheles barianensis
Culicidae	Anophelinae	None	Anopheles	AnophelesAnopheles	Anopheles beklemishevi
Culicidae	Anophelinae	None	Anopheles	AnophelesAnopheles	Anopheles belenrae
Culicidae	Anophelinae	None	Anopheles	AnophelesAnopheles	Anopheles bengalensis
Culicidae	Anophelinae	None	Anopheles	AnophelesAnopheles	Anopheles borneensis
Culicidae	Anophelinae	None	Anopheles	AnophelesAnopheles	Anopheles bradleyi
Culicidae	Anophelinae	None	Anopheles	AnophelesAnopheles	Anopheles brevipalpis
Culicidae	Anophelinae	None	Anopheles	AnophelesAnopheles	Anopheles brevirostris
Culicidae	Anophelinae	None	Anopheles	AnophelesAnopheles	Anopheles bulkleyi
Culicidae	Anophelinae	None	Anopheles	AnophelesAnopheles	Anopheles bustamantei
Culicidae	Anophelinae	None	Anopheles	AnophelesAnopheles	Anopheles calderoni
Culicidae	Anophelinae	None	Anopheles	AnophelesAnopheles	Anopheles caliginosus
Culicidae	Anophelinae	None	Anopheles	AnophelesAnopheles	Anopheles campestris
Culicidae	Anophelinae	None	Anopheles	AnophelesAnopheles	Anopheles chiriquiensis
Culicidae	Anophelinae	None	Anopheles	AnophelesAnopheles	Anopheles chodukini
Culicidae	Anophelinae	None	Anopheles	AnophelesAnopheles	Anopheles claviger
Culicidae	Anophelinae	None	Anopheles	AnophelesAnopheles	Anopheles colledgei
Culicidae	Anophelinae	None	Anopheles	AnophelesAnopheles	Anopheles collessi
Culicidae	Anophelinae	None	Anopheles	AnophelesAnopheles	Anopheles concolor
Culicidae	Anophelinae	None	Anopheles	AnophelesAnopheles	Anopheles corethroides
Culicidae	Anophelinae	None	Anopheles	AnophelesAnopheles	Anopheles costai
Culicidae	Anophelinae	None	Anopheles	AnophelesAnopheles	Anopheles coustani
Culicidae	Anophelinae	None	Anopheles	AnophelesAnopheles	Anopheles crawfordi
Culicidae	Anophelinae	None	Anopheles	AnophelesAnopheles	Anopheles crucians
Culicidae	Anophelinae	None	Anopheles	AnophelesAnopheles	Anopheles crypticus
Culicidae	Anophelinae	None	Anopheles	AnophelesAnopheles	Anopheles cucphuongensis
Culicidae	Anophelinae	None	Anopheles	AnophelesAnopheles	Anopheles culiciformis
Culicidae	Anophelinae	None	Anopheles	AnophelesAnopheles	Anopheles daciae
Culicidae	Anophelinae	None	Anopheles	AnophelesAnopheles	Anopheles diluvialis
Culicidae	Anophelinae	None	Anopheles	AnophelesAnopheles	Anopheles dissidens
Culicidae	Anophelinae	None	Anopheles	AnophelesAnopheles	Anopheles donaldi
Culicidae	Anophelinae	None	Anopheles	AnophelesAnopheles	Anopheles earlei
Culicidae	Anophelinae	None	Anopheles	AnophelesAnopheles	Anopheles eiseni
Culicidae	Anophelinae	None	Anopheles	AnophelesAnopheles	Anopheles ejercitoi
Culicidae	Anophelinae	None	Anopheles	AnophelesAnopheles	Anopheles engarensis
Culicidae	Anophelinae	None	Anopheles	AnophelesAnopheles	Anopheles evandroi
Culicidae	Anophelinae	None	Anopheles	AnophelesAnopheles	Anopheles fausti
Culicidae	Anophelinae	None	Anopheles	AnophelesAnopheles	Anopheles fluminensis
Culicidae	Anophelinae	None	Anopheles	AnophelesAnopheles	Anopheles forattinii
Culicidae	Anophelinae	None	Anopheles	AnophelesAnopheles	Anopheles fragilis
Culicidae	Anophelinae	None	Anopheles	AnophelesAnopheles	Anopheles franciscanus
Culicidae	Anophelinae	None	Anopheles	AnophelesAnopheles	Anopheles franciscoi
Culicidae	Anophelinae	None	Anopheles	AnophelesAnopheles	Anopheles freeborni
Culicidae	Anophelinae	None	Anopheles	AnophelesAnopheles	Anopheles freyi
Culicidae	Anophelinae	None	Anopheles	AnophelesAnopheles	Anopheles fuscicolor
Culicidae	Anophelinae	None	Anopheles	AnophelesAnopheles	Anopheles gabaldoni
Culicidae	Anophelinae	None	Anopheles	AnophelesAnopheles	Anopheles georgianus
Culicidae	Anophelinae	None	Anopheles	AnophelesAnopheles	Anopheles gigas
Culicidae	Anophelinae	None	Anopheles	AnophelesAnopheles	Anopheles grabhamii
Culicidae	Anophelinae	None	Anopheles	AnophelesAnopheles	Anopheles guarao
Culicidae	Anophelinae	None	Anopheles	AnophelesAnopheles	Anopheles hailarensis
Culicidae	Anophelinae	None	Anopheles	AnophelesAnopheles	Anopheles hectoris
Culicidae	Anophelinae	None	Anopheles	AnophelesAnopheles	Anopheles heiheensis
Culicidae	Anophelinae	None	Anopheles	AnophelesAnopheles	Anopheles hermsi
Culicidae	Anophelinae	None	Anopheles	AnophelesAnopheles	Anopheles hodgkini
Culicidae	Anophelinae	None	Anopheles	AnophelesAnopheles	Anopheles hunteri
Culicidae	Anophelinae	None	Anopheles	AnophelesAnopheles	Anopheles hyrcanus
Culicidae	Anophelinae	None	Anopheles	AnophelesAnopheles	Anopheles insulaeflorum
Culicidae	Anophelinae	None	Anopheles	AnophelesAnopheles	Anopheles intermedius
Culicidae	Anophelinae	None	Anopheles	AnophelesAnopheles	Anopheles interruptus
Culicidae	Anophelinae	None	Anopheles	AnophelesAnopheles	Anopheles inundatus
Culicidae	Anophelinae	None	Anopheles	AnophelesAnopheles	Anopheles judithae
Culicidae	Anophelinae	None	Anopheles	AnophelesAnopheles	Anopheles kleini
Culicidae	Anophelinae	None	Anopheles	AnophelesAnopheles	Anopheles koreicus
Culicidae	Anophelinae	None	Anopheles	AnophelesAnopheles	Anopheles kweiyangensis
Culicidae	Anophelinae	None	Anopheles	AnophelesAnopheles	Anopheles labranchiae
Culicidae	Anophelinae	None	Anopheles	AnophelesAnopheles	Anopheles lesteri
Culicidae	Anophelinae	None	Anopheles	AnophelesAnopheles	Anopheles letifer
Culicidae	Anophelinae	None	Anopheles	AnophelesAnopheles	Anopheles lewisi
Culicidae	Anophelinae	None	Anopheles	AnophelesAnopheles	Anopheles liangshanensis
Culicidae	Anophelinae	None	Anopheles	AnophelesAnopheles	Anopheles lindesayi
Culicidae	Anophelinae	None	Anopheles	AnophelesAnopheles	Anopheles maculipennis
Culicidae	Anophelinae	None	Anopheles	AnophelesAnopheles	Anopheles maculipes
Culicidae	Anophelinae	None	Anopheles	AnophelesAnopheles	Anopheles malefactor
Culicidae	Anophelinae	None	Anopheles	AnophelesAnopheles	Anopheles manalangi
Culicidae	Anophelinae	None	Anopheles	AnophelesAnopheles	Anopheles marteri
Culicidae	Anophelinae	None	Anopheles	AnophelesAnopheles	Anopheles martinius
Culicidae	Anophelinae	None	Anopheles	AnophelesAnopheles	Anopheles mattogrossensis
Culicidae	Anophelinae	None	Anopheles	AnophelesAnopheles	Anopheles maverlius
Culicidae	Anophelinae	None	Anopheles	AnophelesAnopheles	Anopheles mediopunctatus
Culicidae	Anophelinae	None	Anopheles	AnophelesAnopheles	Anopheles melanoon
Culicidae	Anophelinae	None	Anopheles	AnophelesAnopheles	Anopheles menglangensis
Culicidae	Anophelinae	None	Anopheles	AnophelesAnopheles	Anopheles messeae
Culicidae	Anophelinae	None	Anopheles	AnophelesAnopheles	Anopheles minor
Culicidae	Anophelinae	None	Anopheles	AnophelesAnopheles	Anopheles montanus
Culicidae	Anophelinae	None	Anopheles	AnophelesAnopheles	Anopheles namibiensis
Culicidae	Anophelinae	None	Anopheles	AnophelesAnopheles	Anopheles neomaculipalpus
Culicidae	Anophelinae	None	Anopheles	AnophelesAnopheles	Anopheles nigerrimus
Culicidae	Anophelinae	None	Anopheles	AnophelesAnopheles	Anopheles nilgiricus
Culicidae	Anophelinae	None	Anopheles	AnophelesAnopheles	Anopheles nimpe
Culicidae	Anophelinae	None	Anopheles	AnophelesAnopheles	Anopheles nitidus
Culicidae	Anophelinae	None	Anopheles	AnophelesAnopheles	Anopheles noniae
Culicidae	Anophelinae	None	Anopheles	AnophelesAnopheles	Anopheles obscurus
Culicidae	Anophelinae	None	Anopheles	AnophelesAnopheles	Anopheles occidentalis
Culicidae	Anophelinae	None	Anopheles	AnophelesAnopheles	Anopheles omorii
Culicidae	Anophelinae	None	Anopheles	AnophelesAnopheles	Anopheles palmatus
Culicidae	Anophelinae	None	Anopheles	AnophelesAnopheles	Anopheles paludis
Culicidae	Anophelinae	None	Anopheles	AnophelesAnopheles	Anopheles papuensis
Culicidae	Anophelinae	None	Anopheles	AnophelesAnopheles	Anopheles parapunctipennis
Culicidae	Anophelinae	None	Anopheles	AnophelesAnopheles	Anopheles peditaeniatus
Culicidae	Anophelinae	None	Anopheles	AnophelesAnopheles	Anopheles perplexens
Culicidae	Anophelinae	None	Anopheles	AnophelesAnopheles	Anopheles persiensis
Culicidae	Anophelinae	None	Anopheles	AnophelesAnopheles	Anopheles peryassui
Culicidae	Anophelinae	None	Anopheles	AnophelesAnopheles	Anopheles petragnani
Culicidae	Anophelinae	None	Anopheles	AnophelesAnopheles	Anopheles peytoni
Culicidae	Anophelinae	None	Anopheles	AnophelesAnopheles	Anopheles pilinotum
Culicidae	Anophelinae	None	Anopheles	AnophelesAnopheles	Anopheles pinjaurensis
Culicidae	Anophelinae	None	Anopheles	AnophelesAnopheles	Anopheles plumbeus
Culicidae	Anophelinae	None	Anopheles	AnophelesAnopheles	Anopheles pollicaris
Culicidae	Anophelinae	None	Anopheles	AnophelesAnopheles	Anopheles powderi
Culicidae	Anophelinae	None	Anopheles	AnophelesAnopheles	Anopheles powelli
Culicidae	Anophelinae	None	Anopheles	AnophelesAnopheles	Anopheles prachongae
Culicidae	Anophelinae	None	Anopheles	AnophelesAnopheles	Anopheles pseudobarbirostris
Culicidae	Anophelinae	None	Anopheles	AnophelesAnopheles	Anopheles pseudomaculipes
Culicidae	Anophelinae	None	Anopheles	AnophelesAnopheles	Anopheles pseudopictus
Culicidae	Anophelinae	None	Anopheles	AnophelesAnopheles	Anopheles pseudopunctipennis
Culicidae	Anophelinae	None	Anopheles	AnophelesAnopheles	Anopheles pseudosinensis
Culicidae	Anophelinae	None	Anopheles	AnophelesAnopheles	Anopheles pseudostigmaticus
Culicidae	Anophelinae	None	Anopheles	AnophelesAnopheles	Anopheles pullus
Culicidae	Anophelinae	None	Anopheles	AnophelesAnopheles	Anopheles punctimacula
Culicidae	Anophelinae	None	Anopheles	AnophelesAnopheles	Anopheles punctipennis
Culicidae	Anophelinae	None	Anopheles	AnophelesAnopheles	Anopheles pursati
Culicidae	Anophelinae	None	Anopheles	AnophelesAnopheles	Anopheles quadrimaculatus
Culicidae	Anophelinae	None	Anopheles	AnophelesAnopheles	Anopheles rachoui
Culicidae	Anophelinae	None	Anopheles	AnophelesAnopheles	Anopheles reidi
Culicidae	Anophelinae	None	Anopheles	AnophelesAnopheles	Anopheles roperi
Culicidae	Anophelinae	None	Anopheles	AnophelesAnopheles	Anopheles sacharovi
Culicidae	Anophelinae	None	Anopheles	AnophelesAnopheles	Anopheles saeungae
Culicidae	Anophelinae	None	Anopheles	AnophelesAnopheles	Anopheles samarensis
Culicidae	Anophelinae	None	Anopheles	AnophelesAnopheles	Anopheles saperoi
Culicidae	Anophelinae	None	Anopheles	AnophelesAnopheles	Anopheles separatus
Culicidae	Anophelinae	None	Anopheles	AnophelesAnopheles	Anopheles shannoni
Culicidae	Anophelinae	None	Anopheles	AnophelesAnopheles	Anopheles similissimus
Culicidae	Anophelinae	None	Anopheles	AnophelesAnopheles	Anopheles sinensis
Culicidae	Anophelinae	None	Anopheles	AnophelesAnopheles	Anopheles sineroides
Culicidae	Anophelinae	None	Anopheles	AnophelesAnopheles	Anopheles sintoni
Culicidae	Anophelinae	None	Anopheles	AnophelesAnopheles	Anopheles sintonoides
Culicidae	Anophelinae	None	Anopheles	AnophelesAnopheles	Anopheles smaragdinus
Culicidae	Anophelinae	None	Anopheles	AnophelesAnopheles	Anopheles stigmaticus
Culicidae	Anophelinae	None	Anopheles	AnophelesAnopheles	Anopheles stricklandi
Culicidae	Anophelinae	None	Anopheles	AnophelesAnopheles	Anopheles sumatrana
Culicidae	Anophelinae	None	Anopheles	AnophelesAnopheles	Anopheles symesi
Culicidae	Anophelinae	None	Anopheles	AnophelesAnopheles	Anopheles tasmaniensis
Culicidae	Anophelinae	None	Anopheles	AnophelesAnopheles	Anopheles tenebrosus
Culicidae	Anophelinae	None	Anopheles	AnophelesAnopheles	Anopheles tibiamaculatus
Culicidae	Anophelinae	None	Anopheles	AnophelesAnopheles	Anopheles tigertti
Culicidae	Anophelinae	None	Anopheles	AnophelesAnopheles	Anopheles umbrosus
Culicidae	Anophelinae	None	Anopheles	AnophelesAnopheles	Anopheles vanderwulpi
Culicidae	Anophelinae	None	Anopheles	AnophelesAnopheles	Anopheles vanus
Culicidae	Anophelinae	None	Anopheles	AnophelesAnopheles	Anopheles veruslanei
Culicidae	Anophelinae	None	Anopheles	AnophelesAnopheles	Anopheles vestitipennis
Culicidae	Anophelinae	None	Anopheles	AnophelesAnopheles	Anopheles vietnamensis
Culicidae	Anophelinae	None	Anopheles	AnophelesAnopheles	Anopheles walkeri
Culicidae	Anophelinae	None	Anopheles	AnophelesAnopheles	Anopheles wejchoochotei
Culicidae	Anophelinae	None	Anopheles	AnophelesAnopheles	Anopheles wellingtonianus
Culicidae	Anophelinae	None	Anopheles	AnophelesAnopheles	Anopheles whartoni
Culicidae	Anophelinae	None	Anopheles	AnophelesAnopheles	Anopheles xelajuensis
Culicidae	Anophelinae	None	Anopheles	AnophelesAnopheles	Anopheles xui
Culicidae	Anophelinae	None	Anopheles	AnophelesAnopheles	Anopheles ziemanni
Culicidae	Anophelinae	None	Anopheles	AnophelesBaimaia	Anopheles kyondawensis
Culicidae	Anophelinae	None	Anopheles	AnophelesCellia	Anopheles aconitus
Culicidae	Anophelinae	None	Anopheles	AnophelesCellia	Anopheles ainshamsi
Culicidae	Anophelinae	None	Anopheles	AnophelesCellia	Anopheles amharicus
Culicidae	Anophelinae	None	Anopheles	AnophelesCellia	Anopheles amictus
Culicidae	Anophelinae	None	Anopheles	AnophelesCellia	Anopheles annularis
Culicidae	Anophelinae	None	Anopheles	AnophelesCellia	Anopheles annulatus
Culicidae	Anophelinae	None	Anopheles	AnophelesCellia	Anopheles annulipesC
Culicidae	Anophelinae	None	Anopheles	AnophelesCellia	Anopheles annulipesE
Culicidae	Anophelinae	None	Anopheles	AnophelesCellia	Anopheles apoci
Culicidae	Anophelinae	None	Anopheles	AnophelesCellia	Anopheles arabiensis
Culicidae	Anophelinae	None	Anopheles	AnophelesCellia	Anopheles ardensis
Culicidae	Anophelinae	None	Anopheles	AnophelesCellia	Anopheles argenteolobatus
Culicidae	Anophelinae	None	Anopheles	AnophelesCellia	Anopheles aruni
Culicidae	Anophelinae	None	Anopheles	AnophelesCellia	Anopheles aurirostris
Culicidae	Anophelinae	None	Anopheles	AnophelesCellia	Anopheles austenii
Culicidae	Anophelinae	None	Anopheles	AnophelesCellia	Anopheles azaniae
Culicidae	Anophelinae	None	Anopheles	AnophelesCellia	Anopheles azevedoi
Culicidae	Anophelinae	None	Anopheles	AnophelesCellia	Anopheles baimaii
Culicidae	Anophelinae	None	Anopheles	AnophelesCellia	Anopheles baisasi
Culicidae	Anophelinae	None	Anopheles	AnophelesCellia	Anopheles balabacensis
Culicidae	Anophelinae	None	Anopheles	AnophelesCellia	Anopheles barberellus
Culicidae	Anophelinae	None	Anopheles	AnophelesCellia	Anopheles berghei
Culicidae	Anophelinae	None	Anopheles	AnophelesCellia	Anopheles bervoetsi
Culicidae	Anophelinae	None	Anopheles	AnophelesCellia	Anopheles brohieri
Culicidae	Anophelinae	None	Anopheles	AnophelesCellia	Anopheles brucei
Culicidae	Anophelinae	None	Anopheles	AnophelesCellia	Anopheles brumpti
Culicidae	Anophelinae	None	Anopheles	AnophelesCellia	Anopheles brunnipes
Culicidae	Anophelinae	None	Anopheles	AnophelesCellia	Anopheles buxtoni
Culicidae	Anophelinae	None	Anopheles	AnophelesCellia	Anopheles bwambae
Culicidae	Anophelinae	None	Anopheles	AnophelesCellia	Anopheles cameroni
Culicidae	Anophelinae	None	Anopheles	AnophelesCellia	Anopheles carnevalei
Culicidae	Anophelinae	None	Anopheles	AnophelesCellia	Anopheles caroni
Culicidae	Anophelinae	None	Anopheles	AnophelesCellia	Anopheles carteri
Culicidae	Anophelinae	None	Anopheles	AnophelesCellia	Anopheles christyi
Culicidae	Anophelinae	None	Anopheles	AnophelesCellia	Anopheles cinctus
Culicidae	Anophelinae	None	Anopheles	AnophelesCellia	Anopheles cinereus
Culicidae	Anophelinae	None	Anopheles	AnophelesCellia	Anopheles clowi
Culicidae	Anophelinae	None	Anopheles	AnophelesCellia	Anopheles coluzzii
Culicidae	Anophelinae	None	Anopheles	AnophelesCellia	Anopheles comorensis
Culicidae	Anophelinae	None	Anopheles	AnophelesCellia	Anopheles confusus
Culicidae	Anophelinae	None	Anopheles	AnophelesCellia	Anopheles cracens
Culicidae	Anophelinae	None	Anopheles	AnophelesCellia	Anopheles cristatus
Culicidae	Anophelinae	None	Anopheles	AnophelesCellia	Anopheles cristipalpis
Culicidae	Anophelinae	None	Anopheles	AnophelesCellia	Anopheles culicifacies
Culicidae	Anophelinae	None	Anopheles	AnophelesCellia	Anopheles cydippis
Culicidae	Anophelinae	None	Anopheles	AnophelesCellia	Anopheles dancalicus
Culicidae	Anophelinae	None	Anopheles	AnophelesCellia	Anopheles daudi
Culicidae	Anophelinae	None	Anopheles	AnophelesCellia	Anopheles deemingi
Culicidae	Anophelinae	None	Anopheles	AnophelesCellia	Anopheles demeilloni
Culicidae	Anophelinae	None	Anopheles	AnophelesCellia	Anopheles dirus
Culicidae	Anophelinae	None	Anopheles	AnophelesCellia	Anopheles dispar
Culicidae	Anophelinae	None	Anopheles	AnophelesCellia	Anopheles distinctus
Culicidae	Anophelinae	None	Anopheles	AnophelesCellia	Anopheles domicola
Culicidae	Anophelinae	None	Anopheles	AnophelesCellia	Anopheles dravidicus
Culicidae	Anophelinae	None	Anopheles	AnophelesCellia	Anopheles dthali
Culicidae	Anophelinae	None	Anopheles	AnophelesCellia	Anopheles dualaensis
Culicidae	Anophelinae	None	Anopheles	AnophelesCellia	Anopheles dureni
Culicidae	Anophelinae	None	Anopheles	AnophelesCellia	Anopheles elegans
Culicidae	Anophelinae	None	Anopheles	AnophelesCellia	Anopheles eouzani
Culicidae	Anophelinae	None	Anopheles	AnophelesCellia	Anopheles epiroticus
Culicidae	Anophelinae	None	Anopheles	AnophelesCellia	Anopheles erepens
Culicidae	Anophelinae	None	Anopheles	AnophelesCellia	Anopheles erythraeus
Culicidae	Anophelinae	None	Anopheles	AnophelesCellia	Anopheles ethiopicus
Culicidae	Anophelinae	None	Anopheles	AnophelesCellia	Anopheles faini
Culicidae	Anophelinae	None	Anopheles	AnophelesCellia	Anopheles farauti
Culicidae	Anophelinae	None	Anopheles	AnophelesCellia	Anopheles filipinae
Culicidae	Anophelinae	None	Anopheles	AnophelesCellia	Anopheles flavicosta
Culicidae	Anophelinae	None	Anopheles	AnophelesCellia	Anopheles flavirostris
Culicidae	Anophelinae	None	Anopheles	AnophelesCellia	Anopheles fluviatilis
Culicidae	Anophelinae	None	Anopheles	AnophelesCellia	Anopheles fontinalis
Culicidae	Anophelinae	None	Anopheles	AnophelesCellia	Anopheles freetownensis
Culicidae	Anophelinae	None	Anopheles	AnophelesCellia	Anopheles funestus
Culicidae	Anophelinae	None	Anopheles	AnophelesCellia	Anopheles fuscivenosus
Culicidae	Anophelinae	None	Anopheles	AnophelesCellia	Anopheles gabonensis
Culicidae	Anophelinae	None	Anopheles	AnophelesCellia	Anopheles gambiae
Culicidae	Anophelinae	None	Anopheles	AnophelesCellia	Anopheles garnhami
Culicidae	Anophelinae	None	Anopheles	AnophelesCellia	Anopheles gibbinsi
Culicidae	Anophelinae	None	Anopheles	AnophelesCellia	Anopheles grassei
Culicidae	Anophelinae	None	Anopheles	AnophelesCellia	Anopheles greeni
Culicidae	Anophelinae	None	Anopheles	AnophelesCellia	Anopheles grenieri
Culicidae	Anophelinae	None	Anopheles	AnophelesCellia	Anopheles griveaudi
Culicidae	Anophelinae	None	Anopheles	AnophelesCellia	Anopheles hackeri
Culicidae	Anophelinae	None	Anopheles	AnophelesCellia	Anopheles hamoni
Culicidae	Anophelinae	None	Anopheles	AnophelesCellia	Anopheles hancocki
Culicidae	Anophelinae	None	Anopheles	AnophelesCellia	Anopheles hargreavesi
Culicidae	Anophelinae	None	Anopheles	AnophelesCellia	Anopheles harperi
Culicidae	Anophelinae	None	Anopheles	AnophelesCellia	Anopheles harrisoni
Culicidae	Anophelinae	None	Anopheles	AnophelesCellia	Anopheles hervyi
Culicidae	Anophelinae	None	Anopheles	AnophelesCellia	Anopheles hilli
Culicidae	Anophelinae	None	Anopheles	AnophelesCellia	Anopheles hinesorum
Culicidae	Anophelinae	None	Anopheles	AnophelesCellia	Anopheles hughi
Culicidae	Anophelinae	None	Anopheles	AnophelesCellia	Anopheles incognitus
Culicidae	Anophelinae	None	Anopheles	AnophelesCellia	Anopheles indefinitus
Culicidae	Anophelinae	None	Anopheles	AnophelesCellia	Anopheles introlatus
Culicidae	Anophelinae	None	Anopheles	AnophelesCellia	Anopheles irenicus
Culicidae	Anophelinae	None	Anopheles	AnophelesCellia	Anopheles jamesii
Culicidae	Anophelinae	None	Anopheles	AnophelesCellia	Anopheles jebudensis
Culicidae	Anophelinae	None	Anopheles	AnophelesCellia	Anopheles jeyporiensis
Culicidae	Anophelinae	None	Anopheles	AnophelesCellia	Anopheles karwari
Culicidae	Anophelinae	None	Anopheles	AnophelesCellia	Anopheles keniensis
Culicidae	Anophelinae	None	Anopheles	AnophelesCellia	Anopheles kingi
Culicidae	Anophelinae	None	Anopheles	AnophelesCellia	Anopheles kochi
Culicidae	Anophelinae	None	Anopheles	AnophelesCellia	Anopheles kokhani
Culicidae	Anophelinae	None	Anopheles	AnophelesCellia	Anopheles kolambuganensis
Culicidae	Anophelinae	None	Anopheles	AnophelesCellia	Anopheles koliensis
Culicidae	Anophelinae	None	Anopheles	AnophelesCellia	Anopheles kosiensis
Culicidae	Anophelinae	None	Anopheles	AnophelesCellia	Anopheles lacani
Culicidae	Anophelinae	None	Anopheles	AnophelesCellia	Anopheles latens
Culicidae	Anophelinae	None	Anopheles	AnophelesCellia	Anopheles leesoni
Culicidae	Anophelinae	None	Anopheles	AnophelesCellia	Anopheles letabensis
Culicidae	Anophelinae	None	Anopheles	AnophelesCellia	Anopheles leucosphyrus
Culicidae	Anophelinae	None	Anopheles	AnophelesCellia	Anopheles limosus
Culicidae	Anophelinae	None	Anopheles	AnophelesCellia	Anopheles listeri
Culicidae	Anophelinae	None	Anopheles	AnophelesCellia	Anopheles litoralis
Culicidae	Anophelinae	None	Anopheles	AnophelesCellia	Anopheles lloreti
Culicidae	Anophelinae	None	Anopheles	AnophelesCellia	Anopheles longipalpis
Culicidae	Anophelinae	None	Anopheles	AnophelesCellia	Anopheles longirostris
Culicidae	Anophelinae	None	Anopheles	AnophelesCellia	Anopheles lounibosi
Culicidae	Anophelinae	None	Anopheles	AnophelesCellia	Anopheles lovettae
Culicidae	Anophelinae	None	Anopheles	AnophelesCellia	Anopheles ludlowae
Culicidae	Anophelinae	None	Anopheles	AnophelesCellia	Anopheles lungae
Culicidae	Anophelinae	None	Anopheles	AnophelesCellia	Anopheles macarthuri
Culicidae	Anophelinae	None	Anopheles	AnophelesCellia	Anopheles machardyi
Culicidae	Anophelinae	None	Anopheles	AnophelesCellia	Anopheles maculatus
Culicidae	Anophelinae	None	Anopheles	AnophelesCellia	Anopheles maculipalpis
Culicidae	Anophelinae	None	Anopheles	AnophelesCellia	Anopheles majidi
Culicidae	Anophelinae	None	Anopheles	AnophelesCellia	Anopheles maliensis
Culicidae	Anophelinae	None	Anopheles	AnophelesCellia	Anopheles mangyanus
Culicidae	Anophelinae	None	Anopheles	AnophelesCellia	Anopheles marshallii
Culicidae	Anophelinae	None	Anopheles	AnophelesCellia	Anopheles mascarensis
Culicidae	Anophelinae	None	Anopheles	AnophelesCellia	Anopheles melas
Culicidae	Anophelinae	None	Anopheles	AnophelesCellia	Anopheles meraukensis
Culicidae	Anophelinae	None	Anopheles	AnophelesCellia	Anopheles merus
Culicidae	Anophelinae	None	Anopheles	AnophelesCellia	Anopheles millecampsi
Culicidae	Anophelinae	None	Anopheles	AnophelesCellia	Anopheles milloti
Culicidae	Anophelinae	None	Anopheles	AnophelesCellia	Anopheles minimus
Culicidae	Anophelinae	None	Anopheles	AnophelesCellia	Anopheles mirans
Culicidae	Anophelinae	None	Anopheles	AnophelesCellia	Anopheles moghulensis
Culicidae	Anophelinae	None	Anopheles	AnophelesCellia	Anopheles mortiauxi
Culicidae	Anophelinae	None	Anopheles	AnophelesCellia	Anopheles moucheti
Culicidae	Anophelinae	None	Anopheles	AnophelesCellia	Anopheles mousinhoi
Culicidae	Anophelinae	None	Anopheles	AnophelesCellia	Anopheles multicinctus
Culicidae	Anophelinae	None	Anopheles	AnophelesCellia	Anopheles multicolor
Culicidae	Anophelinae	None	Anopheles	AnophelesCellia	Anopheles murphyi
Culicidae	Anophelinae	None	Anopheles	AnophelesCellia	Anopheles natalensis
Culicidae	Anophelinae	None	Anopheles	AnophelesCellia	Anopheles nataliae
Culicidae	Anophelinae	None	Anopheles	AnophelesCellia	Anopheles nemophilous
Culicidae	Anophelinae	None	Anopheles	AnophelesCellia	Anopheles nili
Culicidae	Anophelinae	None	Anopheles	AnophelesCellia	Anopheles nivipes
Culicidae	Anophelinae	None	Anopheles	AnophelesCellia	Anopheles njombiensis
Culicidae	Anophelinae	None	Anopheles	AnophelesCellia	Anopheles notanandai
Culicidae	Anophelinae	None	Anopheles	AnophelesCellia	Anopheles notleyi
Culicidae	Anophelinae	None	Anopheles	AnophelesCellia	Anopheles novaguinensis
Culicidae	Anophelinae	None	Anopheles	AnophelesCellia	Anopheles oreios
Culicidae	Anophelinae	None	Anopheles	AnophelesCellia	Anopheles ovengensis
Culicidae	Anophelinae	None	Anopheles	AnophelesCellia	Anopheles pallidus
Culicidae	Anophelinae	None	Anopheles	AnophelesCellia	Anopheles paltrinierii
Culicidae	Anophelinae	None	Anopheles	AnophelesCellia	Anopheles pampanai
Culicidae	Anophelinae	None	Anopheles	AnophelesCellia	Anopheles parangensis
Culicidae	Anophelinae	None	Anopheles	AnophelesCellia	Anopheles parensis
Culicidae	Anophelinae	None	Anopheles	AnophelesCellia	Anopheles pattoni
Culicidae	Anophelinae	None	Anopheles	AnophelesCellia	Anopheles pauliani
Culicidae	Anophelinae	None	Anopheles	AnophelesCellia	Anopheles pharoensis
Culicidae	Anophelinae	None	Anopheles	AnophelesCellia	Anopheles philippinensis
Culicidae	Anophelinae	None	Anopheles	AnophelesCellia	Anopheles pretoriensis
Culicidae	Anophelinae	None	Anopheles	AnophelesCellia	Anopheles pseudojamesi
Culicidae	Anophelinae	None	Anopheles	AnophelesCellia	Anopheles pseudosundaicus
Culicidae	Anophelinae	None	Anopheles	AnophelesCellia	Anopheles pseudowillmori
Culicidae	Anophelinae	None	Anopheles	AnophelesCellia	Anopheles pujutensis
Culicidae	Anophelinae	None	Anopheles	AnophelesCellia	Anopheles pulcherrimus
Culicidae	Anophelinae	None	Anopheles	AnophelesCellia	Anopheles punctulatus
Culicidae	Anophelinae	None	Anopheles	AnophelesCellia	Anopheles quadriannulatus
Culicidae	Anophelinae	None	Anopheles	AnophelesCellia	Anopheles radama
Culicidae	Anophelinae	None	Anopheles	AnophelesCellia	Anopheles rageaui
Culicidae	Anophelinae	None	Anopheles	AnophelesCellia	Anopheles rampae
Culicidae	Anophelinae	None	Anopheles	AnophelesCellia	Anopheles ranci
Culicidae	Anophelinae	None	Anopheles	AnophelesCellia	Anopheles recens
Culicidae	Anophelinae	None	Anopheles	AnophelesCellia	Anopheles rennellensis
Culicidae	Anophelinae	None	Anopheles	AnophelesCellia	Anopheles rhodesiensis
Culicidae	Anophelinae	None	Anopheles	AnophelesCellia	Anopheles riparis
Culicidae	Anophelinae	None	Anopheles	AnophelesCellia	Anopheles rivulorum
Culicidae	Anophelinae	None	Anopheles	AnophelesCellia	Anopheles rodhaini
Culicidae	Anophelinae	None	Anopheles	AnophelesCellia	Anopheles roubaudi
Culicidae	Anophelinae	None	Anopheles	AnophelesCellia	Anopheles ruarinus
Culicidae	Anophelinae	None	Anopheles	AnophelesCellia	Anopheles rufipes
Culicidae	Anophelinae	None	Anopheles	AnophelesCellia	Anopheles salbaii
Culicidae	Anophelinae	None	Anopheles	AnophelesCellia	Anopheles saungi
Culicidae	Anophelinae	None	Anopheles	AnophelesCellia	Anopheles sawadwongporni
Culicidae	Anophelinae	None	Anopheles	AnophelesCellia	Anopheles scanloni
Culicidae	Anophelinae	None	Anopheles	AnophelesCellia	Anopheles schueffneri
Culicidae	Anophelinae	None	Anopheles	AnophelesCellia	Anopheles schwetzi
Culicidae	Anophelinae	None	Anopheles	AnophelesCellia	Anopheles seretsei
Culicidae	Anophelinae	None	Anopheles	AnophelesCellia	Anopheles sergentii
Culicidae	Anophelinae	None	Anopheles	AnophelesCellia	Anopheles seydeli
Culicidae	Anophelinae	None	Anopheles	AnophelesCellia	Anopheles smithii
Culicidae	Anophelinae	None	Anopheles	AnophelesCellia	Anopheles solomonis
Culicidae	Anophelinae	None	Anopheles	AnophelesCellia	Anopheles somalicus
Culicidae	Anophelinae	None	Anopheles	AnophelesCellia	Anopheles splendidus
Culicidae	Anophelinae	None	Anopheles	AnophelesCellia	Anopheles squamosus
Culicidae	Anophelinae	None	Anopheles	AnophelesCellia	Anopheles stephensi
Culicidae	Anophelinae	None	Anopheles	AnophelesCellia	Anopheles stookesi
Culicidae	Anophelinae	None	Anopheles	AnophelesCellia	Anopheles subpictus
Culicidae	Anophelinae	None	Anopheles	AnophelesCellia	Anopheles sulawesi
Culicidae	Anophelinae	None	Anopheles	AnophelesCellia	Anopheles sundaicus
Culicidae	Anophelinae	None	Anopheles	AnophelesCellia	Anopheles superpictus
Culicidae	Anophelinae	None	Anopheles	AnophelesCellia	Anopheles swahilicus
Culicidae	Anophelinae	None	Anopheles	AnophelesCellia	Anopheles takasagoensis
Culicidae	Anophelinae	None	Anopheles	AnophelesCellia	Anopheles tchekedii
Culicidae	Anophelinae	None	Anopheles	AnophelesCellia	Anopheles tessellatus
Culicidae	Anophelinae	None	Anopheles	AnophelesCellia	Anopheles theileri
Culicidae	Anophelinae	None	Anopheles	AnophelesCellia	Anopheles theobaldi
Culicidae	Anophelinae	None	Anopheles	AnophelesCellia	Anopheles torresiensis
Culicidae	Anophelinae	None	Anopheles	AnophelesCellia	Anopheles turkhudi
Culicidae	Anophelinae	None	Anopheles	AnophelesCellia	Anopheles vagus
Culicidae	Anophelinae	None	Anopheles	AnophelesCellia	Anopheles vaneedeni
Culicidae	Anophelinae	None	Anopheles	AnophelesCellia	Anopheles vanhoofi
Culicidae	Anophelinae	None	Anopheles	AnophelesCellia	Anopheles varuna
Culicidae	Anophelinae	None	Anopheles	AnophelesCellia	Anopheles vernus
Culicidae	Anophelinae	None	Anopheles	AnophelesCellia	Anopheles vinckei
Culicidae	Anophelinae	None	Anopheles	AnophelesCellia	Anopheles walravensi
Culicidae	Anophelinae	None	Anopheles	AnophelesCellia	Anopheles watsonii
Culicidae	Anophelinae	None	Anopheles	AnophelesCellia	Anopheles wellcomei
Culicidae	Anophelinae	None	Anopheles	AnophelesCellia	Anopheles willmori
Culicidae	Anophelinae	None	Anopheles	AnophelesCellia	Anopheles wilsoni
Culicidae	Anophelinae	None	Anopheles	AnophelesCellia	Anopheles yaeyamaensis
Culicidae	Anophelinae	None	Anopheles	AnophelesChristya	Anopheles implexus
Culicidae	Anophelinae	None	Anopheles	AnophelesChristya	Anopheles okuensis
Culicidae	Anophelinae	None	Anopheles	AnophelesKerteszia	Anopheles auyantepuiensis
Culicidae	Anophelinae	None	Anopheles	AnophelesKerteszia	Anopheles bambusicola
Culicidae	Anophelinae	None	Anopheles	AnophelesKerteszia	Anopheles bellator
Culicidae	Anophelinae	None	Anopheles	AnophelesKerteszia	Anopheles boliviensis
Culicidae	Anophelinae	None	Anopheles	AnophelesKerteszia	Anopheles cruzii
Culicidae	Anophelinae	None	Anopheles	AnophelesKerteszia	Anopheles gonzalezrinconesi
Culicidae	Anophelinae	None	Anopheles	AnophelesKerteszia	Anopheles homunculus
Culicidae	Anophelinae	None	Anopheles	AnophelesKerteszia	Anopheles laneanus
Culicidae	Anophelinae	None	Anopheles	AnophelesKerteszia	Anopheles lepidotus
Culicidae	Anophelinae	None	Anopheles	AnophelesKerteszia	Anopheles neivai
Culicidae	Anophelinae	None	Anopheles	AnophelesKerteszia	Anopheles pholidotus
Culicidae	Anophelinae	None	Anopheles	AnophelesKerteszia	Anopheles rollai
Culicidae	Anophelinae	None	Anopheles	AnophelesLophopodomyia	Anopheles gilesi
Culicidae	Anophelinae	None	Anopheles	AnophelesLophopodomyia	Anopheles gomezdelatorrei
Culicidae	Anophelinae	None	Anopheles	AnophelesLophopodomyia	Anopheles oiketorakras
Culicidae	Anophelinae	None	Anopheles	AnophelesLophopodomyia	Anopheles pseudotibiamaculatus
Culicidae	Anophelinae	None	Anopheles	AnophelesLophopodomyia	Anopheles squamifemur
Culicidae	Anophelinae	None	Anopheles	AnophelesLophopodomyia	Anopheles vargasi
Culicidae	Anophelinae	None	Anopheles	AnophelesNyssorhynchus	Anopheles albertoi
Culicidae	Anophelinae	None	Anopheles	AnophelesNyssorhynchus	Anopheles albimanus
Culicidae	Anophelinae	None	Anopheles	AnophelesNyssorhynchus	Anopheles albitarsis
Culicidae	Anophelinae	None	Anopheles	AnophelesNyssorhynchus	Anopheles anomalophyllus
Culicidae	Anophelinae	None	Anopheles	AnophelesNyssorhynchus	Anopheles antunesi
Culicidae	Anophelinae	None	Anopheles	AnophelesNyssorhynchus	Anopheles aquasalis
Culicidae	Anophelinae	None	Anopheles	AnophelesNyssorhynchus	Anopheles argyritarsis
Culicidae	Anophelinae	None	Anopheles	AnophelesNyssorhynchus	Anopheles arthuri
Culicidae	Anophelinae	None	Anopheles	AnophelesNyssorhynchus	Anopheles atacamensis
Culicidae	Anophelinae	None	Anopheles	AnophelesNyssorhynchus	Anopheles benarrochi
Culicidae	Anophelinae	None	Anopheles	AnophelesNyssorhynchus	Anopheles braziliensis
Culicidae	Anophelinae	None	Anopheles	AnophelesNyssorhynchus	Anopheles darlingi
Culicidae	Anophelinae	None	Anopheles	AnophelesNyssorhynchus	Anopheles deaneorum
Culicidae	Anophelinae	None	Anopheles	AnophelesNyssorhynchus	Anopheles dunhami
Culicidae	Anophelinae	None	Anopheles	AnophelesNyssorhynchus	Anopheles evansae
Culicidae	Anophelinae	None	Anopheles	AnophelesNyssorhynchus	Anopheles galvaoi
Culicidae	Anophelinae	None	Anopheles	AnophelesNyssorhynchus	Anopheles goeldii
Culicidae	Anophelinae	None	Anopheles	AnophelesNyssorhynchus	Anopheles guarani
Culicidae	Anophelinae	None	Anopheles	AnophelesNyssorhynchus	Anopheles halophylus
Culicidae	Anophelinae	None	Anopheles	AnophelesNyssorhynchus	Anopheles ininii
Culicidae	Anophelinae	None	Anopheles	AnophelesNyssorhynchus	Anopheles janconnae
Culicidae	Anophelinae	None	Anopheles	AnophelesNyssorhynchus	Anopheles konderi
Culicidae	Anophelinae	None	Anopheles	AnophelesNyssorhynchus	Anopheles lanei
Culicidae	Anophelinae	None	Anopheles	AnophelesNyssorhynchus	Anopheles lutzii
Culicidae	Anophelinae	None	Anopheles	AnophelesNyssorhynchus	Anopheles marajoara
Culicidae	Anophelinae	None	Anopheles	AnophelesNyssorhynchus	Anopheles nigritarsis
Culicidae	Anophelinae	None	Anopheles	AnophelesNyssorhynchus	Anopheles nuneztovari
Culicidae	Anophelinae	None	Anopheles	AnophelesNyssorhynchus	Anopheles oryzalimnetes
Culicidae	Anophelinae	None	Anopheles	AnophelesNyssorhynchus	Anopheles oswaldoi
Culicidae	Anophelinae	None	Anopheles	AnophelesNyssorhynchus	Anopheles parvus
Culicidae	Anophelinae	None	Anopheles	AnophelesNyssorhynchus	Anopheles pictipennis
Culicidae	Anophelinae	None	Anopheles	AnophelesNyssorhynchus	Anopheles pristinus
Culicidae	Anophelinae	None	Anopheles	AnophelesNyssorhynchus	Anopheles rangeli
Culicidae	Anophelinae	None	Anopheles	AnophelesNyssorhynchus	Anopheles rondoni
Culicidae	Anophelinae	None	Anopheles	AnophelesNyssorhynchus	Anopheles sanctielii
Culicidae	Anophelinae	None	Anopheles	AnophelesNyssorhynchus	Anopheles sawyeri
Culicidae	Anophelinae	None	Anopheles	AnophelesNyssorhynchus	Anopheles striatus
Culicidae	Anophelinae	None	Anopheles	AnophelesNyssorhynchus	Anopheles strodei
Culicidae	Anophelinae	None	Anopheles	AnophelesNyssorhynchus	Anopheles triannulatus
Culicidae	Anophelinae	None	Anopheles	AnophelesNyssorhynchus	Anopheles trinkae
Culicidae	Anophelinae	None	Anopheles	AnophelesStethomyia	Anopheles acanthotorynus
Culicidae	Anophelinae	None	Anopheles	AnophelesStethomyia	Anopheles canorii
Culicidae	Anophelinae	None	Anopheles	AnophelesStethomyia	Anopheles kompi
Culicidae	Anophelinae	None	Anopheles	AnophelesStethomyia	Anopheles nimbus
Culicidae	Anophelinae	None	Anopheles	AnophelesStethomyia	Anopheles thomasi
Culicidae	Anophelinae	None	Bironella	BironellaBironella	Bironella gracilis
Culicidae	Anophelinae	None	Bironella	BironellaBironella	Bironella simmondsi
Culicidae	Anophelinae	None	Bironella	BironellaBrugella	Bironella hollandi
Culicidae	Anophelinae	None	Bironella	BironellaBrugella	Bironella obscura
Culicidae	Anophelinae	None	Bironella	BironellaBrugella	Bironella travestita
Culicidae	Anophelinae	None	Bironella	BironellaNeobironella	Bironella confusa
Culicidae	Anophelinae	None	Bironella	BironellaNeobironella	Bironella derooki
Culicidae	Anophelinae	None	Bironella	BironellaNeobironella	Bironella papuae
Culicidae	Anophelinae	None	Chagasia	ChagasiaChagasia	Chagasia ablusa
Culicidae	Anophelinae	None	Chagasia	ChagasiaChagasia	Chagasia bathana
Culicidae	Anophelinae	None	Chagasia	ChagasiaChagasia	Chagasia bonneae
Culicidae	Anophelinae	None	Chagasia	ChagasiaChagasia	Chagasia fajardi
Culicidae	Anophelinae	None	Chagasia	ChagasiaChagasia	Chagasia rozeboomi
Culicidae	Culicinae	Aedeomyiini	Aedeomyia	AedeomyiaAedeomyia	Aedeomyia africana
Culicidae	Culicinae	Aedeomyiini	Aedeomyia	AedeomyiaAedeomyia	Aedeomyia catasticta
Culicidae	Culicinae	Aedeomyiini	Aedeomyia	AedeomyiaAedeomyia	Aedeomyia madagascarica
Culicidae	Culicinae	Aedeomyiini	Aedeomyia	AedeomyiaAedeomyia	Aedeomyia pauliani
Culicidae	Culicinae	Aedeomyiini	Aedeomyia	AedeomyiaAedeomyia	Aedeomyia squamipennis
Culicidae	Culicinae	Aedeomyiini	Aedeomyia	AedeomyiaAedeomyia	Aedeomyia venustipes
Culicidae	Culicinae	Aedeomyiini	Aedeomyia	AedeomyiaLepiothauma	Aedeomyia furfurea
Culicidae	Culicinae	Aedini	Aedes	AedesAcartomyia	Aedes zammitii
Culicidae	Culicinae	Aedini	Aedes	AedesAedes	Aedes alexandrei
Culicidae	Culicinae	Aedini	Aedes	AedesAedes	Aedes cinereus
Culicidae	Culicinae	Aedini	Aedes	AedesAedes	Aedes dahuricus
Culicidae	Culicinae	Aedini	Aedes	AedesAedes	Aedes dmitryi
Culicidae	Culicinae	Aedini	Aedes	AedesAedes	Aedes esoensis
Culicidae	Culicinae	Aedini	Aedes	AedesAedes	Aedes geminus
Culicidae	Culicinae	Aedini	Aedes	AedesAedes	Aedes mubiensis
Culicidae	Culicinae	Aedini	Aedes	AedesAedes	Aedes nataliae
Culicidae	Culicinae	Aedini	Aedes	AedesAedes	Aedes rossicus
Culicidae	Culicinae	Aedini	Aedes	AedesAedes	Aedes sasai
Culicidae	Culicinae	Aedini	Aedes	AedesAedes	Aedes valeryi
Culicidae	Culicinae	Aedini	Aedes	AedesAedes	Aedes yamadai
Culicidae	Culicinae	Aedini	Aedes	AedesAedimorphus	Aedes abnormalis
Culicidae	Culicinae	Aedini	Aedes	AedesAedimorphus	Aedes aerarius
Culicidae	Culicinae	Aedini	Aedes	AedesAedimorphus	Aedes africanus2
Culicidae	Culicinae	Aedini	Aedes	AedesAedimorphus	Aedes albodorsalis
Culicidae	Culicinae	Aedini	Aedes	AedesAedimorphus	Aedes alboscutellatus
Culicidae	Culicinae	Aedini	Aedes	AedesAedimorphus	Aedes alboventralis
Culicidae	Culicinae	Aedini	Aedes	AedesAedimorphus	Aedes argenteoscutellatus
Culicidae	Culicinae	Aedini	Aedes	AedesAedimorphus	Aedes bambiotai
Culicidae	Culicinae	Aedini	Aedes	AedesAedimorphus	Aedes bancoi
Culicidae	Culicinae	Aedini	Aedes	AedesAedimorphus	Aedes bevisi
Culicidae	Culicinae	Aedini	Aedes	AedesAedimorphus	Aedes caecus
Culicidae	Culicinae	Aedini	Aedes	AedesAedimorphus	Aedes caliginosus
Culicidae	Culicinae	Aedini	Aedes	AedesAedimorphus	Aedes centropunctatus
Culicidae	Culicinae	Aedini	Aedes	AedesAedimorphus	Aedes culicinus
Culicidae	Culicinae	Aedini	Aedes	AedesAedimorphus	Aedes cumminisii
Culicidae	Culicinae	Aedini	Aedes	AedesAedimorphus	Aedes dalzieli
Culicidae	Culicinae	Aedini	Aedes	AedesAedimorphus	Aedes davidi
Culicidae	Culicinae	Aedini	Aedes	AedesAedimorphus	Aedes dentatus
Culicidae	Culicinae	Aedini	Aedes	AedesAedimorphus	Aedes domesticus
Culicidae	Culicinae	Aedini	Aedes	AedesAedimorphus	Aedes durbanensis
Culicidae	Culicinae	Aedini	Aedes	AedesAedimorphus	Aedes ebogoensis
Culicidae	Culicinae	Aedini	Aedes	AedesAedimorphus	Aedes eritreae
Culicidae	Culicinae	Aedini	Aedes	AedesAedimorphus	Aedes fisheri
Culicidae	Culicinae	Aedini	Aedes	AedesAedimorphus	Aedes fowleri
Culicidae	Culicinae	Aedini	Aedes	AedesAedimorphus	Aedes gibbinsi
Culicidae	Culicinae	Aedini	Aedes	AedesAedimorphus	Aedes gouldi
Culicidae	Culicinae	Aedini	Aedes	AedesAedimorphus	Aedes hirsutus
Culicidae	Culicinae	Aedini	Aedes	AedesAedimorphus	Aedes holocinctus
Culicidae	Culicinae	Aedini	Aedes	AedesAedimorphus	Aedes jamesi
Culicidae	Culicinae	Aedini	Aedes	AedesAedimorphus	Aedes karooensis
Culicidae	Culicinae	Aedini	Aedes	AedesAedimorphus	Aedes leesoni
Culicidae	Culicinae	Aedini	Aedes	AedesAedimorphus	Aedes leptolabis
Culicidae	Culicinae	Aedini	Aedes	AedesAedimorphus	Aedes leucarthrius
Culicidae	Culicinae	Aedini	Aedes	AedesAedimorphus	Aedes longiseta
Culicidae	Culicinae	Aedini	Aedes	AedesAedimorphus	Aedes lowisii
Culicidae	Culicinae	Aedini	Aedes	AedesAedimorphus	Aedes mansouri
Culicidae	Culicinae	Aedini	Aedes	AedesAedimorphus	Aedes masoalensis
Culicidae	Culicinae	Aedini	Aedes	AedesAedimorphus	Aedes mathioti
Culicidae	Culicinae	Aedini	Aedes	AedesAedimorphus	Aedes mattinglyi
Culicidae	Culicinae	Aedini	Aedes	AedesAedimorphus	Aedes mediolineatus
Culicidae	Culicinae	Aedini	Aedes	AedesAedimorphus	Aedes natronius
Culicidae	Culicinae	Aedini	Aedes	AedesAedimorphus	Aedes nigricephalus
Culicidae	Culicinae	Aedini	Aedes	AedesAedimorphus	Aedes nigrostriatus
Culicidae	Culicinae	Aedini	Aedes	AedesAedimorphus	Aedes oakleyi
Culicidae	Culicinae	Aedini	Aedes	AedesAedimorphus	Aedes ochraceus
Culicidae	Culicinae	Aedini	Aedes	AedesAedimorphus	Aedes ovazzai
Culicidae	Culicinae	Aedini	Aedes	AedesAedimorphus	Aedes pachyurus
Culicidae	Culicinae	Aedini	Aedes	AedesAedimorphus	Aedes pallidostriatus
Culicidae	Culicinae	Aedini	Aedes	AedesAedimorphus	Aedes pampangensis
Culicidae	Culicinae	Aedini	Aedes	AedesAedimorphus	Aedes pipersalatus
Culicidae	Culicinae	Aedini	Aedes	AedesAedimorphus	Aedes pubescens
Culicidae	Culicinae	Aedini	Aedes	AedesAedimorphus	Aedes punctifemoris
Culicidae	Culicinae	Aedini	Aedes	AedesAedimorphus	Aedes quasiunivittatus
Culicidae	Culicinae	Aedini	Aedes	AedesAedimorphus	Aedes rickenbachi
Culicidae	Culicinae	Aedini	Aedes	AedesAedimorphus	Aedes semlikiensis
Culicidae	Culicinae	Aedini	Aedes	AedesAedimorphus	Aedes senyavinensis
Culicidae	Culicinae	Aedini	Aedes	AedesAedimorphus	Aedes stenoetrus
Culicidae	Culicinae	Aedini	Aedes	AedesAedimorphus	Aedes subdentatus
Culicidae	Culicinae	Aedini	Aedes	AedesAedimorphus	Aedes taeniatus
Culicidae	Culicinae	Aedini	Aedes	AedesAedimorphus	Aedes taeniorhynchoides
Culicidae	Culicinae	Aedini	Aedes	AedesAedimorphus	Aedes tauffliebi
Culicidae	Culicinae	Aedini	Aedes	AedesAedimorphus	Aedes tricholabis
Culicidae	Culicinae	Aedini	Aedes	AedesAedimorphus	Aedes trimaculatus
Culicidae	Culicinae	Aedini	Aedes	AedesAedimorphus	Aedes trukensis
Culicidae	Culicinae	Aedini	Aedes	AedesAedimorphus	Aedes vexans
Culicidae	Culicinae	Aedini	Aedes	AedesAedimorphus	Aedes wigglesworthi
Culicidae	Culicinae	Aedini	Aedes	AedesAlanstonea	Aedes brevitibia
Culicidae	Culicinae	Aedini	Aedes	AedesAlanstonea	Aedes treubi
Culicidae	Culicinae	Aedini	Aedes	AedesAlbuginosus	Aedes capensis
Culicidae	Culicinae	Aedini	Aedes	AedesAlbuginosus	Aedes gilliesi
Culicidae	Culicinae	Aedini	Aedes	AedesAlbuginosus	Aedes haworthi
Culicidae	Culicinae	Aedini	Aedes	AedesAlbuginosus	Aedes kapretwae
Culicidae	Culicinae	Aedini	Aedes	AedesAlbuginosus	Aedes kennethi
Culicidae	Culicinae	Aedini	Aedes	AedesAlbuginosus	Aedes marshallii
Culicidae	Culicinae	Aedini	Aedes	AedesAlbuginosus	Aedes ngong
Culicidae	Culicinae	Aedini	Aedes	AedesAlbuginosus	Aedes stokesi
Culicidae	Culicinae	Aedini	Aedes	AedesAlbuginosus	Aedes teesdalei
Culicidae	Culicinae	Aedini	Aedes	AedesAyurakitia	Aedes griffithi
Culicidae	Culicinae	Aedini	Aedes	AedesAyurakitia	Aedes peytoni
Culicidae	Culicinae	Aedini	Aedes	AedesBelkinius	Aedes aurotaeniatus
Culicidae	Culicinae	Aedini	Aedes	AedesBifidistylus	Aedes boneti
Culicidae	Culicinae	Aedini	Aedes	AedesBifidistylus	Aedes lamborni
Culicidae	Culicinae	Aedini	Aedes	AedesBorichinda	Aedes cavernicola
Culicidae	Culicinae	Aedini	Aedes	AedesBothaella	Aedes alongi
Culicidae	Culicinae	Aedini	Aedes	AedesBothaella	Aedes brownscutuma
Culicidae	Culicinae	Aedini	Aedes	AedesBothaella	Aedes eldridgei
Culicidae	Culicinae	Aedini	Aedes	AedesBothaella	Aedes helenae
Culicidae	Culicinae	Aedini	Aedes	AedesBothaella	Aedes kleini
Culicidae	Culicinae	Aedini	Aedes	AedesBothaella	Aedes manhi
Culicidae	Culicinae	Aedini	Aedes	AedesCancraedes	Aedes cancricomes
Culicidae	Culicinae	Aedini	Aedes	AedesCancraedes	Aedes curtipes
Culicidae	Culicinae	Aedini	Aedes	AedesCancraedes	Aedes indonesiae
Culicidae	Culicinae	Aedini	Aedes	AedesCancraedes	Aedes kohkutensis
Culicidae	Culicinae	Aedini	Aedes	AedesCancraedes	Aedes mamoedjoensis
Culicidae	Culicinae	Aedini	Aedes	AedesCancraedes	Aedes masculinus
Culicidae	Culicinae	Aedini	Aedes	AedesCancraedes	Aedes palawanicus
Culicidae	Culicinae	Aedini	Aedes	AedesCancraedes	Aedes penghuensis
Culicidae	Culicinae	Aedini	Aedes	AedesCancraedes	Aedes simplex
Culicidae	Culicinae	Aedini	Aedes	AedesCancraedes	Aedes thurmanae
Culicidae	Culicinae	Aedini	Aedes	AedesCatageiomyia	Aedes adami
Culicidae	Culicinae	Aedini	Aedes	AedesCatageiomyia	Aedes argenteopunctatus
Culicidae	Culicinae	Aedini	Aedes	AedesCatageiomyia	Aedes bedfordi
Culicidae	Culicinae	Aedini	Aedes	AedesCatageiomyia	Aedes chamboni
Culicidae	Culicinae	Aedini	Aedes	AedesCatageiomyia	Aedes dialloi
Culicidae	Culicinae	Aedini	Aedes	AedesCatageiomyia	Aedes falabreguesi
Culicidae	Culicinae	Aedini	Aedes	AedesCatageiomyia	Aedes filicis
Culicidae	Culicinae	Aedini	Aedes	AedesCatageiomyia	Aedes grenieri
Culicidae	Culicinae	Aedini	Aedes	AedesCatageiomyia	Aedes hopkinsi
Culicidae	Culicinae	Aedini	Aedes	AedesCatageiomyia	Aedes insolens
Culicidae	Culicinae	Aedini	Aedes	AedesCatageiomyia	Aedes irritans
Culicidae	Culicinae	Aedini	Aedes	AedesCatageiomyia	Aedes lokojensis
Culicidae	Culicinae	Aedini	Aedes	AedesCatageiomyia	Aedes lottei
Culicidae	Culicinae	Aedini	Aedes	AedesCatageiomyia	Aedes microsticta
Culicidae	Culicinae	Aedini	Aedes	AedesCatageiomyia	Aedes minuta
Culicidae	Culicinae	Aedini	Aedes	AedesCatageiomyia	Aedes mixtus
Culicidae	Culicinae	Aedini	Aedes	AedesCatageiomyia	Aedes mutila
Culicidae	Culicinae	Aedini	Aedes	AedesCatageiomyia	Aedes nyounae
Culicidae	Culicinae	Aedini	Aedes	AedesCatageiomyia	Aedes phyllolabis
Culicidae	Culicinae	Aedini	Aedes	AedesCatageiomyia	Aedes pseudotarsalis
Culicidae	Culicinae	Aedini	Aedes	AedesCatageiomyia	Aedes punctothoracis
Culicidae	Culicinae	Aedini	Aedes	AedesCatageiomyia	Aedes reali
Culicidae	Culicinae	Aedini	Aedes	AedesCatageiomyia	Aedes smithburni
Culicidae	Culicinae	Aedini	Aedes	AedesCatageiomyia	Aedes tarsalis
Culicidae	Culicinae	Aedini	Aedes	AedesCatageiomyia	Aedes veeniae
Culicidae	Culicinae	Aedini	Aedes	AedesCatageiomyia	Aedes wendyae
Culicidae	Culicinae	Aedini	Aedes	AedesCatageiomyia	Aedes yangambiensis
Culicidae	Culicinae	Aedini	Aedes	AedesCatageiomyia	Aedes yvonneae
Culicidae	Culicinae	Aedini	Aedes	AedesCatatassomyia	Aedes meronephada
Culicidae	Culicinae	Aedini	Aedes	AedesChristophersiomyia	Aedes annulirostris
Culicidae	Culicinae	Aedini	Aedes	AedesChristophersiomyia	Aedes chionodes
Culicidae	Culicinae	Aedini	Aedes	AedesChristophersiomyia	Aedes gombakensis
Culicidae	Culicinae	Aedini	Aedes	AedesChristophersiomyia	Aedes ibis
Culicidae	Culicinae	Aedini	Aedes	AedesChristophersiomyia	Aedes thomsoni
Culicidae	Culicinae	Aedini	Aedes	AedesCoetzeemyia	Aedes fryeri
Culicidae	Culicinae	Aedini	Aedes	AedesCornetius	Aedes cozi
Culicidae	Culicinae	Aedini	Aedes	AedesDendroskusea	Aedes kanarensis
Culicidae	Culicinae	Aedini	Aedes	AedesDendroskusea	Aedes microptera
Culicidae	Culicinae	Aedini	Aedes	AedesDendroskusea	Aedes periskelata
Culicidae	Culicinae	Aedini	Aedes	AedesDendroskusea	Aedes ramachandrai
Culicidae	Culicinae	Aedini	Aedes	AedesDendroskusea	Aedes reginae
Culicidae	Culicinae	Aedini	Aedes	AedesDiceromyia	Aedes adersi
Culicidae	Culicinae	Aedini	Aedes	AedesDiceromyia	Aedes bananea
Culicidae	Culicinae	Aedini	Aedes	AedesDiceromyia	Aedes cordellieri
Culicidae	Culicinae	Aedini	Aedes	AedesDiceromyia	Aedes fascipalpis
Culicidae	Culicinae	Aedini	Aedes	AedesDiceromyia	Aedes flavicollis
Culicidae	Culicinae	Aedini	Aedes	AedesDiceromyia	Aedes furcifer
Culicidae	Culicinae	Aedini	Aedes	AedesDiceromyia	Aedes mefouensis
Culicidae	Culicinae	Aedini	Aedes	AedesDiceromyia	Aedes taylori
Culicidae	Culicinae	Aedini	Aedes	AedesEdwardsaedes	Aedes bekkui
Culicidae	Culicinae	Aedini	Aedes	AedesEdwardsaedes	Aedes imprimens
Culicidae	Culicinae	Aedini	Aedes	AedesEdwardsaedes	Aedes pingpaensis
Culicidae	Culicinae	Aedini	Aedes	AedesElpeytonius	Aedes apicoannulatus
Culicidae	Culicinae	Aedini	Aedes	AedesElpeytonius	Aedes simulans
Culicidae	Culicinae	Aedini	Aedes	AedesFredwardsius	Aedes vittatus
Culicidae	Culicinae	Aedini	Aedes	AedesGeoskusea	Aedes baisasi
Culicidae	Culicinae	Aedini	Aedes	AedesGeoskusea	Aedes becki
Culicidae	Culicinae	Aedini	Aedes	AedesGeoskusea	Aedes daggyi
Culicidae	Culicinae	Aedini	Aedes	AedesGeoskusea	Aedes fimbripes
Culicidae	Culicinae	Aedini	Aedes	AedesGeoskusea	Aedes kabaenensis
Culicidae	Culicinae	Aedini	Aedes	AedesGeoskusea	Aedes longiforceps
Culicidae	Culicinae	Aedini	Aedes	AedesGeoskusea	Aedes lunulata
Culicidae	Culicinae	Aedini	Aedes	AedesGeoskusea	Aedes perryi
Culicidae	Culicinae	Aedini	Aedes	AedesGeoskusea	Aedes timorensis
Culicidae	Culicinae	Aedini	Aedes	AedesGeoskusea	Aedes tonsa
Culicidae	Culicinae	Aedini	Aedes	AedesHuaedes	Aedes medialis
Culicidae	Culicinae	Aedini	Aedes	AedesHuaedes	Aedes variepictus
Culicidae	Culicinae	Aedini	Aedes	AedesHuaedes	Aedes wauensis
Culicidae	Culicinae	Aedini	Aedes	AedesIndusius	Aedes pulverulentus
Culicidae	Culicinae	Aedini	Aedes	AedesIsoaedes	Aedes cavaticus
Culicidae	Culicinae	Aedini	Aedes	AedesLeptosomatomyia	Aedes aurimargo
Culicidae	Culicinae	Aedini	Aedes	AedesLorrainea	Aedes amesii
Culicidae	Culicinae	Aedini	Aedes	AedesLorrainea	Aedes celebicus
Culicidae	Culicinae	Aedini	Aedes	AedesLorrainea	Aedes dasyorrhus
Culicidae	Culicinae	Aedini	Aedes	AedesLorrainea	Aedes fumidus
Culicidae	Culicinae	Aedini	Aedes	AedesLorrainea	Aedes lamelliferus
Culicidae	Culicinae	Aedini	Aedes	AedesNeomelaniconion	Aedes albicosta
Culicidae	Culicinae	Aedini	Aedes	AedesNeomelaniconion	Aedes albiradius
Culicidae	Culicinae	Aedini	Aedes	AedesNeomelaniconion	Aedes albothorax
Culicidae	Culicinae	Aedini	Aedes	AedesNeomelaniconion	Aedes aurovenatum
Culicidae	Culicinae	Aedini	Aedes	AedesNeomelaniconion	Aedes belleci
Culicidae	Culicinae	Aedini	Aedes	AedesNeomelaniconion	Aedes bequaerti
Culicidae	Culicinae	Aedini	Aedes	AedesNeomelaniconion	Aedes bergerardi
Culicidae	Culicinae	Aedini	Aedes	AedesNeomelaniconion	Aedes bolense
Culicidae	Culicinae	Aedini	Aedes	AedesNeomelaniconion	Aedes carteri
Culicidae	Culicinae	Aedini	Aedes	AedesNeomelaniconion	Aedes circumluteolum
Culicidae	Culicinae	Aedini	Aedes	AedesNeomelaniconion	Aedes crassiforceps
Culicidae	Culicinae	Aedini	Aedes	AedesNeomelaniconion	Aedes ellinorae
Culicidae	Culicinae	Aedini	Aedes	AedesNeomelaniconion	Aedes flavimargo
Culicidae	Culicinae	Aedini	Aedes	AedesNeomelaniconion	Aedes fontenillei
Culicidae	Culicinae	Aedini	Aedes	AedesNeomelaniconion	Aedes fuscinerve
Culicidae	Culicinae	Aedini	Aedes	AedesNeomelaniconion	Aedes jamoti
Culicidae	Culicinae	Aedini	Aedes	AedesNeomelaniconion	Aedes lineatopennis
Culicidae	Culicinae	Aedini	Aedes	AedesNeomelaniconion	Aedes luridum
Culicidae	Culicinae	Aedini	Aedes	AedesNeomelaniconion	Aedes luteolaterale
Culicidae	Culicinae	Aedini	Aedes	AedesNeomelaniconion	Aedes mcintoshi
Culicidae	Culicinae	Aedini	Aedes	AedesNeomelaniconion	Aedes monotrichus
Culicidae	Culicinae	Aedini	Aedes	AedesNeomelaniconion	Aedes nigropterum
Culicidae	Culicinae	Aedini	Aedes	AedesNeomelaniconion	Aedes palpale
Culicidae	Culicinae	Aedini	Aedes	AedesNeomelaniconion	Aedes pogonurum
Culicidae	Culicinae	Aedini	Aedes	AedesNeomelaniconion	Aedes punctocostale
Culicidae	Culicinae	Aedini	Aedes	AedesNeomelaniconion	Aedes sylvaticum
Culicidae	Culicinae	Aedini	Aedes	AedesNeomelaniconion	Aedes taeniarostre
Culicidae	Culicinae	Aedini	Aedes	AedesNeomelaniconion	Aedes unidentatum
Culicidae	Culicinae	Aedini	Aedes	AedesNyctomyia	Aedes biunguiculata
Culicidae	Culicinae	Aedini	Aedes	AedesNyctomyia	Aedes pholeocola
Culicidae	Culicinae	Aedini	Aedes	AedesParaedes	Aedes barraudi
Culicidae	Culicinae	Aedini	Aedes	AedesParaedes	Aedes bonneae
Culicidae	Culicinae	Aedini	Aedes	AedesParaedes	Aedes chrysoscuta
Culicidae	Culicinae	Aedini	Aedes	AedesParaedes	Aedes collessi
Culicidae	Culicinae	Aedini	Aedes	AedesParaedes	Aedes menoni
Culicidae	Culicinae	Aedini	Aedes	AedesParaedes	Aedes ostentatio
Culicidae	Culicinae	Aedini	Aedes	AedesParaedes	Aedes pagei
Culicidae	Culicinae	Aedini	Aedes	AedesParaedes	Aedes thailandensis
Culicidae	Culicinae	Aedini	Aedes	AedesPaulianius	Aedes ambremontis
Culicidae	Culicinae	Aedini	Aedes	AedesPaulianius	Aedes coulangesi
Culicidae	Culicinae	Aedini	Aedes	AedesPaulianius	Aedes grassei
Culicidae	Culicinae	Aedini	Aedes	AedesPaulianius	Aedes hirsutus2
Culicidae	Culicinae	Aedini	Aedes	AedesPaulianius	Aedes madagascarensis
Culicidae	Culicinae	Aedini	Aedes	AedesPaulianius	Aedes niveus2
Culicidae	Culicinae	Aedini	Aedes	AedesPaulianius	Aedes rodhaini
Culicidae	Culicinae	Aedini	Aedes	AedesPaulianius	Aedes tiptoni
Culicidae	Culicinae	Aedini	Aedes	AedesPetermattinglyius	Aedes franciscoi
Culicidae	Culicinae	Aedini	Aedes	AedesPetermattinglyius	Aedes iyengari
Culicidae	Culicinae	Aedini	Aedes	AedesPetermattinglyius	Aedes punctipes
Culicidae	Culicinae	Aedini	Aedes	AedesPetermattinglyius	Aedes scanloni
Culicidae	Culicinae	Aedini	Aedes	AedesPetermattinglyius	Aedes whartoni
Culicidae	Culicinae	Aedini	Aedes	AedesPolyleptiomyia	Aedes albocephalus
Culicidae	Culicinae	Aedini	Aedes	AedesPolyleptiomyia	Aedes gandarai
Culicidae	Culicinae	Aedini	Aedes	AedesPseudalbuginosus	Aedes grjebinei
Culicidae	Culicinae	Aedini	Aedes	AedesPseudarmigeres	Aedes albomarginatus
Culicidae	Culicinae	Aedini	Aedes	AedesPseudarmigeres	Aedes argenteoventralis
Culicidae	Culicinae	Aedini	Aedes	AedesPseudarmigeres	Aedes kummi
Culicidae	Culicinae	Aedini	Aedes	AedesPseudarmigeres	Aedes michaelikati
Culicidae	Culicinae	Aedini	Aedes	AedesPseudarmigeres	Aedes natalensis
Culicidae	Culicinae	Aedini	Aedes	AedesScutomyia	Aedes albolineatus
Culicidae	Culicinae	Aedini	Aedes	AedesScutomyia	Aedes arboricolus
Culicidae	Culicinae	Aedini	Aedes	AedesScutomyia	Aedes bambusicolus
Culicidae	Culicinae	Aedini	Aedes	AedesScutomyia	Aedes boharti
Culicidae	Culicinae	Aedini	Aedes	AedesScutomyia	Aedes hoogstraali
Culicidae	Culicinae	Aedini	Aedes	AedesScutomyia	Aedes impatibilis
Culicidae	Culicinae	Aedini	Aedes	AedesScutomyia	Aedes laffooni
Culicidae	Culicinae	Aedini	Aedes	AedesScutomyia	Aedes platylepida
Culicidae	Culicinae	Aedini	Aedes	AedesScutomyia	Aedes pseudalbolineata
Culicidae	Culicinae	Aedini	Aedes	AedesSkusea	Aedes cartroni
Culicidae	Culicinae	Aedini	Aedes	AedesSkusea	Aedes lambrechti
Culicidae	Culicinae	Aedini	Aedes	AedesSkusea	Aedes moucheti
Culicidae	Culicinae	Aedini	Aedes	AedesSkusea	Aedes pembaensis
Culicidae	Culicinae	Aedini	Aedes	AedesStegomyia	Aedes spMadagascar
Culicidae	Culicinae	Aedini	Aedes	AedesStegomyia	Aedes aegypti
Culicidae	Culicinae	Aedini	Aedes	AedesStegomyia	Aedes africanus
Culicidae	Culicinae	Aedini	Aedes	AedesStegomyia	Aedes agrihanensis
Culicidae	Culicinae	Aedini	Aedes	AedesStegomyia	Aedes albopictus
Culicidae	Culicinae	Aedini	Aedes	AedesStegomyia	Aedes alcasidi
Culicidae	Culicinae	Aedini	Aedes	AedesStegomyia	Aedes alorensis
Culicidae	Culicinae	Aedini	Aedes	AedesStegomyia	Aedes amaltheus
Culicidae	Culicinae	Aedini	Aedes	AedesStegomyia	Aedes andrewsi
Culicidae	Culicinae	Aedini	Aedes	AedesStegomyia	Aedes angusta
Culicidae	Culicinae	Aedini	Aedes	AedesStegomyia	Aedes annandalei
Culicidae	Culicinae	Aedini	Aedes	AedesStegomyia	Aedes aobae
Culicidae	Culicinae	Aedini	Aedes	AedesStegomyia	Aedes apicoargenteus
Culicidae	Culicinae	Aedini	Aedes	AedesStegomyia	Aedes bambusae
Culicidae	Culicinae	Aedini	Aedes	AedesStegomyia	Aedes blacklocki
Culicidae	Culicinae	Aedini	Aedes	AedesStegomyia	Aedes bromeliae
Culicidae	Culicinae	Aedini	Aedes	AedesStegomyia	Aedes burnsi
Culicidae	Culicinae	Aedini	Aedes	AedesStegomyia	Aedes calceatus
Culicidae	Culicinae	Aedini	Aedes	AedesStegomyia	Aedes chaussieri
Culicidae	Culicinae	Aedini	Aedes	AedesStegomyia	Aedes chemulpoensis
Culicidae	Culicinae	Aedini	Aedes	AedesStegomyia	Aedes contigua
Culicidae	Culicinae	Aedini	Aedes	AedesStegomyia	Aedes cooki
Culicidae	Culicinae	Aedini	Aedes	AedesStegomyia	Aedes corneti
Culicidae	Culicinae	Aedini	Aedes	AedesStegomyia	Aedes craggi
Culicidae	Culicinae	Aedini	Aedes	AedesStegomyia	Aedes cretinus
Culicidae	Culicinae	Aedini	Aedes	AedesStegomyia	Aedes daitensis
Culicidae	Culicinae	Aedini	Aedes	AedesStegomyia	Aedes deboeri
Culicidae	Culicinae	Aedini	Aedes	AedesStegomyia	Aedes demeilloni
Culicidae	Culicinae	Aedini	Aedes	AedesStegomyia	Aedes denderensis
Culicidae	Culicinae	Aedini	Aedes	AedesStegomyia	Aedes dendrophilus
Culicidae	Culicinae	Aedini	Aedes	AedesStegomyia	Aedes desmotes
Culicidae	Culicinae	Aedini	Aedes	AedesStegomyia	Aedes dybasi
Culicidae	Culicinae	Aedini	Aedes	AedesStegomyia	Aedes ealaensis
Culicidae	Culicinae	Aedini	Aedes	AedesStegomyia	Aedes edwardsi
Culicidae	Culicinae	Aedini	Aedes	AedesStegomyia	Aedes ethiopiensis
Culicidae	Culicinae	Aedini	Aedes	AedesStegomyia	Aedes flavopictus
Culicidae	Culicinae	Aedini	Aedes	AedesStegomyia	Aedes fraseri
Culicidae	Culicinae	Aedini	Aedes	AedesStegomyia	Aedes futunae
Culicidae	Culicinae	Aedini	Aedes	AedesStegomyia	Aedes galloisi
Culicidae	Culicinae	Aedini	Aedes	AedesStegomyia	Aedes galloisioides
Culicidae	Culicinae	Aedini	Aedes	AedesStegomyia	Aedes gandaensis
Culicidae	Culicinae	Aedini	Aedes	AedesStegomyia	Aedes gardnerii
Culicidae	Culicinae	Aedini	Aedes	AedesStegomyia	Aedes grantii
Culicidae	Culicinae	Aedini	Aedes	AedesStegomyia	Aedes guamensis
Culicidae	Culicinae	Aedini	Aedes	AedesStegomyia	Aedes gurneyi
Culicidae	Culicinae	Aedini	Aedes	AedesStegomyia	Aedes hakanssoni
Culicidae	Culicinae	Aedini	Aedes	AedesStegomyia	Aedes hansfordi
Culicidae	Culicinae	Aedini	Aedes	AedesStegomyia	Aedes hebridea
Culicidae	Culicinae	Aedini	Aedes	AedesStegomyia	Aedes heischi
Culicidae	Culicinae	Aedini	Aedes	AedesStegomyia	Aedes hensilli
Culicidae	Culicinae	Aedini	Aedes	AedesStegomyia	Aedes hogsbackensis
Culicidae	Culicinae	Aedini	Aedes	AedesStegomyia	Aedes hoguei
Culicidae	Culicinae	Aedini	Aedes	AedesStegomyia	Aedes horrescens
Culicidae	Culicinae	Aedini	Aedes	AedesStegomyia	Aedes josiahae
Culicidae	Culicinae	Aedini	Aedes	AedesStegomyia	Aedes katherinensis
Culicidae	Culicinae	Aedini	Aedes	AedesStegomyia	Aedes keniensis
Culicidae	Culicinae	Aedini	Aedes	AedesStegomyia	Aedes kenyae
Culicidae	Culicinae	Aedini	Aedes	AedesStegomyia	Aedes kesseli
Culicidae	Culicinae	Aedini	Aedes	AedesStegomyia	Aedes kivuensis
Culicidae	Culicinae	Aedini	Aedes	AedesStegomyia	Aedes krombeini
Culicidae	Culicinae	Aedini	Aedes	AedesStegomyia	Aedes langatus
Culicidae	Culicinae	Aedini	Aedes	AedesStegomyia	Aedes ledgeri
Culicidae	Culicinae	Aedini	Aedes	AedesStegomyia	Aedes lilii
Culicidae	Culicinae	Aedini	Aedes	AedesStegomyia	Aedes luteocephalus
Culicidae	Culicinae	Aedini	Aedes	AedesStegomyia	Aedes maehleri
Culicidae	Culicinae	Aedini	Aedes	AedesStegomyia	Aedes malayensis
Culicidae	Culicinae	Aedini	Aedes	AedesStegomyia	Aedes malikuli
Culicidae	Culicinae	Aedini	Aedes	AedesStegomyia	Aedes marshallensis
Culicidae	Culicinae	Aedini	Aedes	AedesStegomyia	Aedes mascarensis
Culicidae	Culicinae	Aedini	Aedes	AedesStegomyia	Aedes masseyi
Culicidae	Culicinae	Aedini	Aedes	AedesStegomyia	Aedes mattinglyorum
Culicidae	Culicinae	Aedini	Aedes	AedesStegomyia	Aedes maxgermaini
Culicidae	Culicinae	Aedini	Aedes	AedesStegomyia	Aedes mediopunctatus
Culicidae	Culicinae	Aedini	Aedes	AedesStegomyia	Aedes metallicus
Culicidae	Culicinae	Aedini	Aedes	AedesStegomyia	Aedes mickevichae
Culicidae	Culicinae	Aedini	Aedes	AedesStegomyia	Aedes mpusiensis
Culicidae	Culicinae	Aedini	Aedes	AedesStegomyia	Aedes muroafcete
Culicidae	Culicinae	Aedini	Aedes	AedesStegomyia	Aedes neoafricanus
Culicidae	Culicinae	Aedini	Aedes	AedesStegomyia	Aedes neogalloisi
Culicidae	Culicinae	Aedini	Aedes	AedesStegomyia	Aedes neopandani
Culicidae	Culicinae	Aedini	Aedes	AedesStegomyia	Aedes njombiensis
Culicidae	Culicinae	Aedini	Aedes	AedesStegomyia	Aedes novalbopictus
Culicidae	Culicinae	Aedini	Aedes	AedesStegomyia	Aedes opok
Culicidae	Culicinae	Aedini	Aedes	AedesStegomyia	Aedes palauensis
Culicidae	Culicinae	Aedini	Aedes	AedesStegomyia	Aedes pandani
Culicidae	Culicinae	Aedini	Aedes	AedesStegomyia	Aedes patriciae
Culicidae	Culicinae	Aedini	Aedes	AedesStegomyia	Aedes paullusi
Culicidae	Culicinae	Aedini	Aedes	AedesStegomyia	Aedes pernotatus
Culicidae	Culicinae	Aedini	Aedes	AedesStegomyia	Aedes perplexus
Culicidae	Culicinae	Aedini	Aedes	AedesStegomyia	Aedes pia
Culicidae	Culicinae	Aedini	Aedes	AedesStegomyia	Aedes polynesiensis
Culicidae	Culicinae	Aedini	Aedes	AedesStegomyia	Aedes poweri
Culicidae	Culicinae	Aedini	Aedes	AedesStegomyia	Aedes pseudalbopictus
Culicidae	Culicinae	Aedini	Aedes	AedesStegomyia	Aedes pseudoafricanus
Culicidae	Culicinae	Aedini	Aedes	AedesStegomyia	Aedes pseudonigeria
Culicidae	Culicinae	Aedini	Aedes	AedesStegomyia	Aedes pseudoscutellaris
Culicidae	Culicinae	Aedini	Aedes	AedesStegomyia	Aedes quasiscutellaris
Culicidae	Culicinae	Aedini	Aedes	AedesStegomyia	Aedes rhungkiangensis
Culicidae	Culicinae	Aedini	Aedes	AedesStegomyia	Aedes riversi
Culicidae	Culicinae	Aedini	Aedes	AedesStegomyia	Aedes robinsoni
Culicidae	Culicinae	Aedini	Aedes	AedesStegomyia	Aedes rotanus
Culicidae	Culicinae	Aedini	Aedes	AedesStegomyia	Aedes rotumae
Culicidae	Culicinae	Aedini	Aedes	AedesStegomyia	Aedes ruwenzori
Culicidae	Culicinae	Aedini	Aedes	AedesStegomyia	Aedes saimedres
Culicidae	Culicinae	Aedini	Aedes	AedesStegomyia	Aedes saipanensis
Culicidae	Culicinae	Aedini	Aedes	AedesStegomyia	Aedes sampi
Culicidae	Culicinae	Aedini	Aedes	AedesStegomyia	Aedes schwetzi
Culicidae	Culicinae	Aedini	Aedes	AedesStegomyia	Aedes scutellaris
Culicidae	Culicinae	Aedini	Aedes	AedesStegomyia	Aedes scutoscriptus
Culicidae	Culicinae	Aedini	Aedes	AedesStegomyia	Aedes seampi
Culicidae	Culicinae	Aedini	Aedes	AedesStegomyia	Aedes seatoi
Culicidae	Culicinae	Aedini	Aedes	AedesStegomyia	Aedes segermanae
Culicidae	Culicinae	Aedini	Aedes	AedesStegomyia	Aedes sibirica
Culicidae	Culicinae	Aedini	Aedes	AedesStegomyia	Aedes simpsoni
Culicidae	Culicinae	Aedini	Aedes	AedesStegomyia	Aedes soleata
Culicidae	Culicinae	Aedini	Aedes	AedesStegomyia	Aedes strelitziae
Culicidae	Culicinae	Aedini	Aedes	AedesStegomyia	Aedes subalbopictus
Culicidae	Culicinae	Aedini	Aedes	AedesStegomyia	Aedes subargentea
Culicidae	Culicinae	Aedini	Aedes	AedesStegomyia	Aedes tabu
Culicidae	Culicinae	Aedini	Aedes	AedesStegomyia	Aedes tongae
Culicidae	Culicinae	Aedini	Aedes	AedesStegomyia	Aedes tulagiensis
Culicidae	Culicinae	Aedini	Aedes	AedesStegomyia	Aedes unilineatus
Culicidae	Culicinae	Aedini	Aedes	AedesStegomyia	Aedes upolensis
Culicidae	Culicinae	Aedini	Aedes	AedesStegomyia	Aedes usambara
Culicidae	Culicinae	Aedini	Aedes	AedesStegomyia	Aedes varuae
Culicidae	Culicinae	Aedini	Aedes	AedesStegomyia	Aedes vinsoni
Culicidae	Culicinae	Aedini	Aedes	AedesStegomyia	Aedes wadai
Culicidae	Culicinae	Aedini	Aedes	AedesStegomyia	Aedes walba
Culicidae	Culicinae	Aedini	Aedes	AedesStegomyia	Aedes woodi
Culicidae	Culicinae	Aedini	Aedes	AedesTewarius	Aedes agastyai
Culicidae	Culicinae	Aedini	Aedes	AedesTewarius	Aedes nummatus
Culicidae	Culicinae	Aedini	Aedes	AedesTewarius	Aedes pseudonummatus
Culicidae	Culicinae	Aedini	Aedes	AedesTewarius	Aedes reubenae
Culicidae	Culicinae	Aedini	Armigeres	ArmigeresArmigeres	Armigeres alkatirii
Culicidae	Culicinae	Aedini	Armigeres	ArmigeresArmigeres	Armigeres apoensis
Culicidae	Culicinae	Aedini	Armigeres	ArmigeresArmigeres	Armigeres aureolineatus
Culicidae	Culicinae	Aedini	Armigeres	ArmigeresArmigeres	Armigeres azurini
Culicidae	Culicinae	Aedini	Armigeres	ArmigeresArmigeres	Armigeres baisasi
Culicidae	Culicinae	Aedini	Armigeres	ArmigeresArmigeres	Armigeres bhayungi
Culicidae	Culicinae	Aedini	Armigeres	ArmigeresArmigeres	Armigeres breinli
Culicidae	Culicinae	Aedini	Armigeres	ArmigeresArmigeres	Armigeres candelabrifer
Culicidae	Culicinae	Aedini	Armigeres	ArmigeresArmigeres	Armigeres confusus
Culicidae	Culicinae	Aedini	Armigeres	ArmigeresArmigeres	Armigeres conjungens
Culicidae	Culicinae	Aedini	Armigeres	ArmigeresArmigeres	Armigeres denbesteni
Culicidae	Culicinae	Aedini	Armigeres	ArmigeresArmigeres	Armigeres durhami
Culicidae	Culicinae	Aedini	Armigeres	ArmigeresArmigeres	Armigeres ejercitoi
Culicidae	Culicinae	Aedini	Armigeres	ArmigeresArmigeres	Armigeres fimbriatus
Culicidae	Culicinae	Aedini	Armigeres	ArmigeresArmigeres	Armigeres foliatus
Culicidae	Culicinae	Aedini	Armigeres	ArmigeresArmigeres	Armigeres giveni
Culicidae	Culicinae	Aedini	Armigeres	ArmigeresArmigeres	Armigeres hybridus
Culicidae	Culicinae	Aedini	Armigeres	ArmigeresArmigeres	Armigeres joloensis
Culicidae	Culicinae	Aedini	Armigeres	ArmigeresArmigeres	Armigeres jugraensis
Culicidae	Culicinae	Aedini	Armigeres	ArmigeresArmigeres	Armigeres kesseli
Culicidae	Culicinae	Aedini	Armigeres	ArmigeresArmigeres	Armigeres kinabaluensis
Culicidae	Culicinae	Aedini	Armigeres	ArmigeresArmigeres	Armigeres kuchingensis
Culicidae	Culicinae	Aedini	Armigeres	ArmigeresArmigeres	Armigeres lacuum
Culicidae	Culicinae	Aedini	Armigeres	ArmigeresArmigeres	Armigeres laoensis
Culicidae	Culicinae	Aedini	Armigeres	ArmigeresArmigeres	Armigeres mahantai
Culicidae	Culicinae	Aedini	Armigeres	ArmigeresArmigeres	Armigeres maiae
Culicidae	Culicinae	Aedini	Armigeres	ArmigeresArmigeres	Armigeres malayi
Culicidae	Culicinae	Aedini	Armigeres	ArmigeresArmigeres	Armigeres manalangi
Culicidae	Culicinae	Aedini	Armigeres	ArmigeresArmigeres	Armigeres maximus
Culicidae	Culicinae	Aedini	Armigeres	ArmigeresArmigeres	Armigeres milnensis
Culicidae	Culicinae	Aedini	Armigeres	ArmigeresArmigeres	Armigeres moultoni
Culicidae	Culicinae	Aedini	Armigeres	ArmigeresArmigeres	Armigeres obturbans
Culicidae	Culicinae	Aedini	Armigeres	ArmigeresArmigeres	Armigeres pallithorax
Culicidae	Culicinae	Aedini	Armigeres	ArmigeresArmigeres	Armigeres papuensis
Culicidae	Culicinae	Aedini	Armigeres	ArmigeresArmigeres	Armigeres sembeli
Culicidae	Culicinae	Aedini	Armigeres	ArmigeresArmigeres	Armigeres seticoxitus
Culicidae	Culicinae	Aedini	Armigeres	ArmigeresArmigeres	Armigeres setifer
Culicidae	Culicinae	Aedini	Armigeres	ArmigeresArmigeres	Armigeres subalbatus
Culicidae	Culicinae	Aedini	Armigeres	ArmigeresArmigeres	Armigeres theobaldi
Culicidae	Culicinae	Aedini	Armigeres	ArmigeresArmigeres	Armigeres yunnanensis
Culicidae	Culicinae	Aedini	Armigeres	ArmigeresLeicesteria	Armigeres annulipalpis
Culicidae	Culicinae	Aedini	Armigeres	ArmigeresLeicesteria	Armigeres annulitarsis
Culicidae	Culicinae	Aedini	Armigeres	ArmigeresLeicesteria	Armigeres balteatus
Culicidae	Culicinae	Aedini	Armigeres	ArmigeresLeicesteria	Armigeres cingulatus
Culicidae	Culicinae	Aedini	Armigeres	ArmigeresLeicesteria	Armigeres dentatus
Culicidae	Culicinae	Aedini	Armigeres	ArmigeresLeicesteria	Armigeres digitatus
Culicidae	Culicinae	Aedini	Armigeres	ArmigeresLeicesteria	Armigeres dolichocephalus
Culicidae	Culicinae	Aedini	Armigeres	ArmigeresLeicesteria	Armigeres flavus
Culicidae	Culicinae	Aedini	Armigeres	ArmigeresLeicesteria	Armigeres inchoatus
Culicidae	Culicinae	Aedini	Armigeres	ArmigeresLeicesteria	Armigeres lepidocoxitus
Culicidae	Culicinae	Aedini	Armigeres	ArmigeresLeicesteria	Armigeres longipalpis
Culicidae	Culicinae	Aedini	Armigeres	ArmigeresLeicesteria	Armigeres magnus
Culicidae	Culicinae	Aedini	Armigeres	ArmigeresLeicesteria	Armigeres menglaensis
Culicidae	Culicinae	Aedini	Armigeres	ArmigeresLeicesteria	Armigeres omissus
Culicidae	Culicinae	Aedini	Armigeres	ArmigeresLeicesteria	Armigeres pectinatus
Culicidae	Culicinae	Aedini	Armigeres	ArmigeresLeicesteria	Armigeres pendulus
Culicidae	Culicinae	Aedini	Armigeres	ArmigeresLeicesteria	Armigeres traubi
Culicidae	Culicinae	Aedini	Armigeres	ArmigeresLeicesteria	Armigeres vimoli
Culicidae	Culicinae	Aedini	Eretmapodites	EretmapoditesEretmapodites	Eretmapodites adami
Culicidae	Culicinae	Aedini	Eretmapodites	EretmapoditesEretmapodites	Eretmapodites angolensis
Culicidae	Culicinae	Aedini	Eretmapodites	EretmapoditesEretmapodites	Eretmapodites argyrurus
Culicidae	Culicinae	Aedini	Eretmapodites	EretmapoditesEretmapodites	Eretmapodites brenguesi
Culicidae	Culicinae	Aedini	Eretmapodites	EretmapoditesEretmapodites	Eretmapodites brottesi
Culicidae	Culicinae	Aedini	Eretmapodites	EretmapoditesEretmapodites	Eretmapodites caillardi
Culicidae	Culicinae	Aedini	Eretmapodites	EretmapoditesEretmapodites	Eretmapodites chrysogaster
Culicidae	Culicinae	Aedini	Eretmapodites	EretmapoditesEretmapodites	Eretmapodites corbeti
Culicidae	Culicinae	Aedini	Eretmapodites	EretmapoditesEretmapodites	Eretmapodites dracaenae
Culicidae	Culicinae	Aedini	Eretmapodites	EretmapoditesEretmapodites	Eretmapodites dundo
Culicidae	Culicinae	Aedini	Eretmapodites	EretmapoditesEretmapodites	Eretmapodites eouzani
Culicidae	Culicinae	Aedini	Eretmapodites	EretmapoditesEretmapodites	Eretmapodites ferrarai
Culicidae	Culicinae	Aedini	Eretmapodites	EretmapoditesEretmapodites	Eretmapodites forcipulatus
Culicidae	Culicinae	Aedini	Eretmapodites	EretmapoditesEretmapodites	Eretmapodites germaini
Culicidae	Culicinae	Aedini	Eretmapodites	EretmapoditesEretmapodites	Eretmapodites gilletti
Culicidae	Culicinae	Aedini	Eretmapodites	EretmapoditesEretmapodites	Eretmapodites grahami
Culicidae	Culicinae	Aedini	Eretmapodites	EretmapoditesEretmapodites	Eretmapodites grenieri
Culicidae	Culicinae	Aedini	Eretmapodites	EretmapoditesEretmapodites	Eretmapodites haddowi
Culicidae	Culicinae	Aedini	Eretmapodites	EretmapoditesEretmapodites	Eretmapodites hamoni
Culicidae	Culicinae	Aedini	Eretmapodites	EretmapoditesEretmapodites	Eretmapodites harperi
Culicidae	Culicinae	Aedini	Eretmapodites	EretmapoditesEretmapodites	Eretmapodites hightoni
Culicidae	Culicinae	Aedini	Eretmapodites	EretmapoditesEretmapodites	Eretmapodites inornatus
Culicidae	Culicinae	Aedini	Eretmapodites	EretmapoditesEretmapodites	Eretmapodites intermedius
Culicidae	Culicinae	Aedini	Eretmapodites	EretmapoditesEretmapodites	Eretmapodites jani
Culicidae	Culicinae	Aedini	Eretmapodites	EretmapoditesEretmapodites	Eretmapodites lacani
Culicidae	Culicinae	Aedini	Eretmapodites	EretmapoditesEretmapodites	Eretmapodites leucopous
Culicidae	Culicinae	Aedini	Eretmapodites	EretmapoditesEretmapodites	Eretmapodites mahaffyi
Culicidae	Culicinae	Aedini	Eretmapodites	EretmapoditesEretmapodites	Eretmapodites marcelleae
Culicidae	Culicinae	Aedini	Eretmapodites	EretmapoditesEretmapodites	Eretmapodites mattinglyi
Culicidae	Culicinae	Aedini	Eretmapodites	EretmapoditesEretmapodites	Eretmapodites melanopous
Culicidae	Culicinae	Aedini	Eretmapodites	EretmapoditesEretmapodites	Eretmapodites mortiauxi
Culicidae	Culicinae	Aedini	Eretmapodites	EretmapoditesEretmapodites	Eretmapodites oedipodeios
Culicidae	Culicinae	Aedini	Eretmapodites	EretmapoditesEretmapodites	Eretmapodites parvipluma
Culicidae	Culicinae	Aedini	Eretmapodites	EretmapoditesEretmapodites	Eretmapodites pauliani
Culicidae	Culicinae	Aedini	Eretmapodites	EretmapoditesEretmapodites	Eretmapodites penicillatus
Culicidae	Culicinae	Aedini	Eretmapodites	EretmapoditesEretmapodites	Eretmapodites plioleucus
Culicidae	Culicinae	Aedini	Eretmapodites	EretmapoditesEretmapodites	Eretmapodites productus
Culicidae	Culicinae	Aedini	Eretmapodites	EretmapoditesEretmapodites	Eretmapodites quinquevittatus
Culicidae	Culicinae	Aedini	Eretmapodites	EretmapoditesEretmapodites	Eretmapodites ravissei
Culicidae	Culicinae	Aedini	Eretmapodites	EretmapoditesEretmapodites	Eretmapodites rickenbachi
Culicidae	Culicinae	Aedini	Eretmapodites	EretmapoditesEretmapodites	Eretmapodites salauni
Culicidae	Culicinae	Aedini	Eretmapodites	EretmapoditesEretmapodites	Eretmapodites semisimplicipes
Culicidae	Culicinae	Aedini	Eretmapodites	EretmapoditesEretmapodites	Eretmapodites silvestris
Culicidae	Culicinae	Aedini	Eretmapodites	EretmapoditesEretmapodites	Eretmapodites subsimplicipes
Culicidae	Culicinae	Aedini	Eretmapodites	EretmapoditesEretmapodites	Eretmapodites tendeiroi
Culicidae	Culicinae	Aedini	Eretmapodites	EretmapoditesEretmapodites	Eretmapodites tonsus
Culicidae	Culicinae	Aedini	Eretmapodites	EretmapoditesEretmapodites	Eretmapodites vansomereni
Culicidae	Culicinae	Aedini	Eretmapodites	EretmapoditesEretmapodites	Eretmapodites wansoni
Culicidae	Culicinae	Aedini	Heizmannia	HeizmanniaHeizmannia	Heizmannia aurea
Culicidae	Culicinae	Aedini	Heizmannia	HeizmanniaHeizmannia	Heizmannia aureochaeta
Culicidae	Culicinae	Aedini	Heizmannia	HeizmanniaHeizmannia	Heizmannia carteri
Culicidae	Culicinae	Aedini	Heizmannia	HeizmanniaHeizmannia	Heizmannia chandi
Culicidae	Culicinae	Aedini	Heizmannia	HeizmanniaHeizmannia	Heizmannia chengi
Culicidae	Culicinae	Aedini	Heizmannia	HeizmanniaHeizmannia	Heizmannia communis
Culicidae	Culicinae	Aedini	Heizmannia	HeizmanniaHeizmannia	Heizmannia complex
Culicidae	Culicinae	Aedini	Heizmannia	HeizmanniaHeizmannia	Heizmannia covelli
Culicidae	Culicinae	Aedini	Heizmannia	HeizmanniaHeizmannia	Heizmannia demeilloni
Culicidae	Culicinae	Aedini	Heizmannia	HeizmanniaHeizmannia	Heizmannia funerea
Culicidae	Culicinae	Aedini	Heizmannia	HeizmanniaHeizmannia	Heizmannia greenii
Culicidae	Culicinae	Aedini	Heizmannia	HeizmanniaHeizmannia	Heizmannia heterospina
Culicidae	Culicinae	Aedini	Heizmannia	HeizmanniaHeizmannia	Heizmannia himalayensis
Culicidae	Culicinae	Aedini	Heizmannia	HeizmanniaHeizmannia	Heizmannia indica
Culicidae	Culicinae	Aedini	Heizmannia	HeizmanniaHeizmannia	Heizmannia kana
Culicidae	Culicinae	Aedini	Heizmannia	HeizmanniaHeizmannia	Heizmannia kanhsienensis
Culicidae	Culicinae	Aedini	Heizmannia	HeizmanniaHeizmannia	Heizmannia lii
Culicidae	Culicinae	Aedini	Heizmannia	HeizmanniaHeizmannia	Heizmannia macdonaldi
Culicidae	Culicinae	Aedini	Heizmannia	HeizmanniaHeizmannia	Heizmannia mattinglyi
Culicidae	Culicinae	Aedini	Heizmannia	HeizmanniaHeizmannia	Heizmannia menglianensis
Culicidae	Culicinae	Aedini	Heizmannia	HeizmanniaHeizmannia	Heizmannia menglianeroides
Culicidae	Culicinae	Aedini	Heizmannia	HeizmanniaHeizmannia	Heizmannia persimilis
Culicidae	Culicinae	Aedini	Heizmannia	HeizmanniaHeizmannia	Heizmannia propinqua
Culicidae	Culicinae	Aedini	Heizmannia	HeizmanniaHeizmannia	Heizmannia proxima
Culicidae	Culicinae	Aedini	Heizmannia	HeizmanniaHeizmannia	Heizmannia reidi
Culicidae	Culicinae	Aedini	Heizmannia	HeizmanniaHeizmannia	Heizmannia ruiliensis
Culicidae	Culicinae	Aedini	Heizmannia	HeizmanniaHeizmannia	Heizmannia scanloni
Culicidae	Culicinae	Aedini	Heizmannia	HeizmanniaHeizmannia	Heizmannia scintillans
Culicidae	Culicinae	Aedini	Heizmannia	HeizmanniaHeizmannia	Heizmannia taiwanensis
Culicidae	Culicinae	Aedini	Heizmannia	HeizmanniaHeizmannia	Heizmannia tengchongensis
Culicidae	Culicinae	Aedini	Heizmannia	HeizmanniaHeizmannia	Heizmannia thelmae
Culicidae	Culicinae	Aedini	Heizmannia	HeizmanniaHeizmannia	Heizmannia viridis
Culicidae	Culicinae	Aedini	Heizmannia	HeizmanniaHeizmannia	Heizmannia achaetae
Culicidae	Culicinae	Aedini	Heizmannia	HeizmanniaHeizmannia	Heizmannia catesi
Culicidae	Culicinae	Aedini	Heizmannia	HeizmanniaHeizmannia	Heizmannia discrepans
Culicidae	Culicinae	Aedini	Heizmannia	HeizmanniaHeizmannia	Heizmannia lui
Culicidae	Culicinae	Aedini	Heizmannia	HeizmanniaHeizmannia	Heizmannia occidentayunnana
Culicidae	Culicinae	Aedini	Heizmannia	HeizmanniaHeizmannia	Heizmannia tripunctata
Culicidae	Culicinae	Aedini	Udaya	UdayaUdaya	Udaya argyrurus
Culicidae	Culicinae	Aedini	Udaya	UdayaUdaya	Udaya lucaris
Culicidae	Culicinae	Aedini	Udaya	UdayaUdaya	Udaya subsimilis
Culicidae	Culicinae	Aedini	Verrallina	VerrallinaHarbachius	Verrallina abdita
Culicidae	Culicinae	Aedini	Verrallina	VerrallinaHarbachius	Verrallina consonensis
Culicidae	Culicinae	Aedini	Verrallina	VerrallinaHarbachius	Verrallina fragilis
Culicidae	Culicinae	Aedini	Verrallina	VerrallinaHarbachius	Verrallina hamistylus
Culicidae	Culicinae	Aedini	Verrallina	VerrallinaHarbachius	Verrallina indecorabilis
Culicidae	Culicinae	Aedini	Verrallina	VerrallinaHarbachius	Verrallina nobukonis
Culicidae	Culicinae	Aedini	Verrallina	VerrallinaHarbachius	Verrallina pahangi
Culicidae	Culicinae	Aedini	Verrallina	VerrallinaHarbachius	Verrallina ramalingami
Culicidae	Culicinae	Aedini	Verrallina	VerrallinaHarbachius	Verrallina robertsi
Culicidae	Culicinae	Aedini	Verrallina	VerrallinaHarbachius	Verrallina srilankensis
Culicidae	Culicinae	Aedini	Verrallina	VerrallinaHarbachius	Verrallina stunga
Culicidae	Culicinae	Aedini	Verrallina	VerrallinaHarbachius	Verrallina uniformis
Culicidae	Culicinae	Aedini	Verrallina	VerrallinaHarbachius	Verrallina yusafi
Culicidae	Culicinae	Aedini	Verrallina	VerrallinaNeomacleaya	Verrallina adusta
Culicidae	Culicinae	Aedini	Verrallina	VerrallinaNeomacleaya	Verrallina agrestis
Culicidae	Culicinae	Aedini	Verrallina	VerrallinaNeomacleaya	Verrallina andamanensis
Culicidae	Culicinae	Aedini	Verrallina	VerrallinaNeomacleaya	Verrallina assamensis
Culicidae	Culicinae	Aedini	Verrallina	VerrallinaNeomacleaya	Verrallina atria
Culicidae	Culicinae	Aedini	Verrallina	VerrallinaNeomacleaya	Verrallina atriisimilis
Culicidae	Culicinae	Aedini	Verrallina	VerrallinaNeomacleaya	Verrallina campylostylus
Culicidae	Culicinae	Aedini	Verrallina	VerrallinaNeomacleaya	Verrallina cauta
Culicidae	Culicinae	Aedini	Verrallina	VerrallinaNeomacleaya	Verrallina ceylonica
Culicidae	Culicinae	Aedini	Verrallina	VerrallinaNeomacleaya	Verrallina clavata
Culicidae	Culicinae	Aedini	Verrallina	VerrallinaNeomacleaya	Verrallina comata
Culicidae	Culicinae	Aedini	Verrallina	VerrallinaNeomacleaya	Verrallina comosa
Culicidae	Culicinae	Aedini	Verrallina	VerrallinaNeomacleaya	Verrallina cretata
Culicidae	Culicinae	Aedini	Verrallina	VerrallinaNeomacleaya	Verrallina cyrtolabis
Culicidae	Culicinae	Aedini	Verrallina	VerrallinaNeomacleaya	Verrallina gibbosa
Culicidae	Culicinae	Aedini	Verrallina	VerrallinaNeomacleaya	Verrallina harrisonica
Culicidae	Culicinae	Aedini	Verrallina	VerrallinaNeomacleaya	Verrallina hispida
Culicidae	Culicinae	Aedini	Verrallina	VerrallinaNeomacleaya	Verrallina indica
Culicidae	Culicinae	Aedini	Verrallina	VerrallinaNeomacleaya	Verrallina johnsoni
Culicidae	Culicinae	Aedini	Verrallina	VerrallinaNeomacleaya	Verrallina johorensis
Culicidae	Culicinae	Aedini	Verrallina	VerrallinaNeomacleaya	Verrallina komponga
Culicidae	Culicinae	Aedini	Verrallina	VerrallinaNeomacleaya	Verrallina latipennis
Culicidae	Culicinae	Aedini	Verrallina	VerrallinaNeomacleaya	Verrallina leicesteri
Culicidae	Culicinae	Aedini	Verrallina	VerrallinaNeomacleaya	Verrallina macrodixoa
Culicidae	Culicinae	Aedini	Verrallina	VerrallinaNeomacleaya	Verrallina margarsen
Culicidae	Culicinae	Aedini	Verrallina	VerrallinaNeomacleaya	Verrallina neomacrodixoa
Culicidae	Culicinae	Aedini	Verrallina	VerrallinaNeomacleaya	Verrallina nigrotarsis
Culicidae	Culicinae	Aedini	Verrallina	VerrallinaNeomacleaya	Verrallina notabilis
Culicidae	Culicinae	Aedini	Verrallina	VerrallinaNeomacleaya	Verrallina nubicola
Culicidae	Culicinae	Aedini	Verrallina	VerrallinaNeomacleaya	Verrallina panayensis
Culicidae	Culicinae	Aedini	Verrallina	VerrallinaNeomacleaya	Verrallina petroelephantus
Culicidae	Culicinae	Aedini	Verrallina	VerrallinaNeomacleaya	Verrallina philippinensis
Culicidae	Culicinae	Aedini	Verrallina	VerrallinaNeomacleaya	Verrallina phnoma
Culicidae	Culicinae	Aedini	Verrallina	VerrallinaNeomacleaya	Verrallina prioekanensis
Culicidae	Culicinae	Aedini	Verrallina	VerrallinaNeomacleaya	Verrallina protuberans
Culicidae	Culicinae	Aedini	Verrallina	VerrallinaNeomacleaya	Verrallina pseudodiurna
Culicidae	Culicinae	Aedini	Verrallina	VerrallinaNeomacleaya	Verrallina pseudomediofasciata
Culicidae	Culicinae	Aedini	Verrallina	VerrallinaNeomacleaya	Verrallina pseudovarietas
Culicidae	Culicinae	Aedini	Verrallina	VerrallinaNeomacleaya	Verrallina rami
Culicidae	Culicinae	Aedini	Verrallina	VerrallinaNeomacleaya	Verrallina rara
Culicidae	Culicinae	Aedini	Verrallina	VerrallinaNeomacleaya	Verrallina sabahensis
Culicidae	Culicinae	Aedini	Verrallina	VerrallinaNeomacleaya	Verrallina seculata
Culicidae	Culicinae	Aedini	Verrallina	VerrallinaNeomacleaya	Verrallina singularis
Culicidae	Culicinae	Aedini	Verrallina	VerrallinaNeomacleaya	Verrallina sohni
Culicidae	Culicinae	Aedini	Verrallina	VerrallinaNeomacleaya	Verrallina spermathecus
Culicidae	Culicinae	Aedini	Verrallina	VerrallinaNeomacleaya	Verrallina taeniata
Culicidae	Culicinae	Aedini	Verrallina	VerrallinaNeomacleaya	Verrallina torosa
Culicidae	Culicinae	Aedini	Verrallina	VerrallinaNeomacleaya	Verrallina unca
Culicidae	Culicinae	Aedini	Verrallina	VerrallinaNeomacleaya	Verrallina vallistris
Culicidae	Culicinae	Aedini	Verrallina	VerrallinaNeomacleaya	Verrallina varietas
Culicidae	Culicinae	Aedini	Verrallina	VerrallinaNeomacleaya	Verrallina virilis
Culicidae	Culicinae	Aedini	Verrallina	VerrallinaNeomacleaya	Verrallina yerburyi
Culicidae	Culicinae	Aedini	Verrallina	VerrallinaVerrallina	Verrallina azureosquamata
Culicidae	Culicinae	Aedini	Verrallina	VerrallinaVerrallina	Verrallina bancrofti
Culicidae	Culicinae	Aedini	Verrallina	VerrallinaVerrallina	Verrallina bifoliata
Culicidae	Culicinae	Aedini	Verrallina	VerrallinaVerrallina	Verrallina butleri
Culicidae	Culicinae	Aedini	Verrallina	VerrallinaVerrallina	Verrallina carmenti
Culicidae	Culicinae	Aedini	Verrallina	VerrallinaVerrallina	Verrallina cuccioi
Culicidae	Culicinae	Aedini	Verrallina	VerrallinaVerrallina	Verrallina dux
Culicidae	Culicinae	Aedini	Verrallina	VerrallinaVerrallina	Verrallina embiensis
Culicidae	Culicinae	Aedini	Verrallina	VerrallinaVerrallina	Verrallina foliformis
Culicidae	Culicinae	Aedini	Verrallina	VerrallinaVerrallina	Verrallina funerea
Culicidae	Culicinae	Aedini	Verrallina	VerrallinaVerrallina	Verrallina iriomotensis
Culicidae	Culicinae	Aedini	Verrallina	VerrallinaVerrallina	Verrallina killertonis
Culicidae	Culicinae	Aedini	Verrallina	VerrallinaVerrallina	Verrallina leilae
Culicidae	Culicinae	Aedini	Verrallina	VerrallinaVerrallina	Verrallina lineata
Culicidae	Culicinae	Aedini	Verrallina	VerrallinaVerrallina	Verrallina lugubris
Culicidae	Culicinae	Aedini	Verrallina	VerrallinaVerrallina	Verrallina mccormicki
Culicidae	Culicinae	Aedini	Verrallina	VerrallinaVerrallina	Verrallina milnensis
Culicidae	Culicinae	Aedini	Verrallina	VerrallinaVerrallina	Verrallina multifolium
Culicidae	Culicinae	Aedini	Verrallina	VerrallinaVerrallina	Verrallina obsoleta
Culicidae	Culicinae	Aedini	Verrallina	VerrallinaVerrallina	Verrallina parasimilis
Culicidae	Culicinae	Aedini	Verrallina	VerrallinaVerrallina	Verrallina pipkini
Culicidae	Culicinae	Aedini	Verrallina	VerrallinaVerrallina	Verrallina quadrifolium
Culicidae	Culicinae	Aedini	Verrallina	VerrallinaVerrallina	Verrallina quadrispinata
Culicidae	Culicinae	Aedini	Verrallina	VerrallinaVerrallina	Verrallina reesi
Culicidae	Culicinae	Aedini	Verrallina	VerrallinaVerrallina	Verrallina sentania
Culicidae	Culicinae	Aedini	Verrallina	VerrallinaVerrallina	Verrallina similis
Culicidae	Culicinae	Aedini	Verrallina	VerrallinaVerrallina	Verrallina simpla
Culicidae	Culicinae	Aedini	Verrallina	VerrallinaVerrallina	Verrallina trispinata
Culicidae	Culicinae	Aedini	Verrallina	VerrallinaVerrallina	Verrallina vanapa
Culicidae	Culicinae	Aedini	Verrallina	VerrallinaVerrallina	Verrallina variabilis
Culicidae	Culicinae	Aedini	Zeugnomyia	ZeugnomyiaZeugnomyia	Zeugnomyia aguilari
Culicidae	Culicinae	Aedini	Zeugnomyia	ZeugnomyiaZeugnomyia	Zeugnomyia fajardoi
Culicidae	Culicinae	Aedini	Zeugnomyia	ZeugnomyiaZeugnomyia	Zeugnomyia gracilis
Culicidae	Culicinae	Aedini	Zeugnomyia	ZeugnomyiaZeugnomyia	Zeugnomyia lawtoni
Culicidae	Culicinae	Aedini	Aedes	AedesAbraedes	Aedes papago
Culicidae	Culicinae	Aedini	Aedes	AedesAcartomyia	Aedes mariae
Culicidae	Culicinae	Aedini	Aedes	AedesAcartomyia	Aedes phoeniciae
Culicidae	Culicinae	Aedini	Aedes	AedesAztecaedes	Aedes ramirezi
Culicidae	Culicinae	Aedini	Aedes	AedesBruceharrisonius	Aedes alektorovi
Culicidae	Culicinae	Aedini	Aedes	AedesBruceharrisonius	Aedes aureostriatus
Culicidae	Culicinae	Aedini	Aedes	AedesBruceharrisonius	Aedes christophersi
Culicidae	Culicinae	Aedini	Aedes	AedesBruceharrisonius	Aedes doonii
Culicidae	Culicinae	Aedini	Aedes	AedesBruceharrisonius	Aedes greenii
Culicidae	Culicinae	Aedini	Aedes	AedesBruceharrisonius	Aedes hurlbuti
Culicidae	Culicinae	Aedini	Aedes	AedesBruceharrisonius	Aedes kobayashii
Culicidae	Culicinae	Aedini	Aedes	AedesBruceharrisonius	Aedes okinawanus
Culicidae	Culicinae	Aedini	Aedes	AedesBruceharrisonius	Aedes taiwanus
Culicidae	Culicinae	Aedini	Aedes	AedesCollessius	Aedes banksi
Culicidae	Culicinae	Aedini	Aedes	AedesCollessius	Aedes elsiae
Culicidae	Culicinae	Aedini	Aedes	AedesCollessius	Aedes hatorii
Culicidae	Culicinae	Aedini	Aedes	AedesCollessius	Aedes macdougalli
Culicidae	Culicinae	Aedini	Aedes	AedesCollessius	Aedes macfarlanei
Culicidae	Culicinae	Aedini	Aedes	AedesCollessius	Aedes ningheensis
Culicidae	Culicinae	Aedini	Aedes	AedesCollessius	Aedes pseudotaeniatus
Culicidae	Culicinae	Aedini	Aedes	AedesCollessius	Aedes shortti
Culicidae	Culicinae	Aedini	Aedes	AedesCollessius	Aedes tonkinensis
Culicidae	Culicinae	Aedini	Aedes	AedesDahliana	Aedes echinus
Culicidae	Culicinae	Aedini	Aedes	AedesDahliana	Aedes geniculatus
Culicidae	Culicinae	Aedini	Aedes	AedesDahliana	Aedes gilcolladoi
Culicidae	Culicinae	Aedini	Aedes	AedesDanielsia	Aedes albotaeniatus
Culicidae	Culicinae	Aedini	Aedes	AedesDanielsia	Aedes harperi
Culicidae	Culicinae	Aedini	Aedes	AedesDanielsia	Aedes lepchana
Culicidae	Culicinae	Aedini	Aedes	AedesDobrotworskyius	Aedes alboannulatus
Culicidae	Culicinae	Aedini	Aedes	AedesDobrotworskyius	Aedes milsoni
Culicidae	Culicinae	Aedini	Aedes	AedesDobrotworskyius	Aedes occidentalis
Culicidae	Culicinae	Aedini	Aedes	AedesDobrotworskyius	Aedes rubrithorax
Culicidae	Culicinae	Aedini	Aedes	AedesDobrotworskyius	Aedes rupestris
Culicidae	Culicinae	Aedini	Aedes	AedesDobrotworskyius	Aedes subbasalis
Culicidae	Culicinae	Aedini	Aedes	AedesDobrotworskyius	Aedes tubbutiensis
Culicidae	Culicinae	Aedini	Aedes	AedesDownsiomyia	Aedes albolateralis
Culicidae	Culicinae	Aedini	Aedes	AedesDownsiomyia	Aedes alboniveus
Culicidae	Culicinae	Aedini	Aedes	AedesDownsiomyia	Aedes axitiosus
Culicidae	Culicinae	Aedini	Aedes	AedesDownsiomyia	Aedes dorseyi
Culicidae	Culicinae	Aedini	Aedes	AedesDownsiomyia	Aedes ganapathi
Culicidae	Culicinae	Aedini	Aedes	AedesDownsiomyia	Aedes harinasutai
Culicidae	Culicinae	Aedini	Aedes	AedesDownsiomyia	Aedes idjenensis
Culicidae	Culicinae	Aedini	Aedes	AedesDownsiomyia	Aedes inermis
Culicidae	Culicinae	Aedini	Aedes	AedesDownsiomyia	Aedes lacteus
Culicidae	Culicinae	Aedini	Aedes	AedesDownsiomyia	Aedes laoagensis
Culicidae	Culicinae	Aedini	Aedes	AedesDownsiomyia	Aedes leonis
Culicidae	Culicinae	Aedini	Aedes	AedesDownsiomyia	Aedes litoreus
Culicidae	Culicinae	Aedini	Aedes	AedesDownsiomyia	Aedes mikrokopion
Culicidae	Culicinae	Aedini	Aedes	AedesDownsiomyia	Aedes mjobergi
Culicidae	Culicinae	Aedini	Aedes	AedesDownsiomyia	Aedes mohani
Culicidae	Culicinae	Aedini	Aedes	AedesDownsiomyia	Aedes nipponicus
Culicidae	Culicinae	Aedini	Aedes	AedesDownsiomyia	Aedes nippononiveus
Culicidae	Culicinae	Aedini	Aedes	AedesDownsiomyia	Aedes nishikawai
Culicidae	Culicinae	Aedini	Aedes	AedesDownsiomyia	Aedes niveoides
Culicidae	Culicinae	Aedini	Aedes	AedesDownsiomyia	Aedes niveus
Culicidae	Culicinae	Aedini	Aedes	AedesDownsiomyia	Aedes novoniveus
Culicidae	Culicinae	Aedini	Aedes	AedesDownsiomyia	Aedes omorii
Culicidae	Culicinae	Aedini	Aedes	AedesDownsiomyia	Aedes pexa
Culicidae	Culicinae	Aedini	Aedes	AedesDownsiomyia	Aedes pseudoniveus
Culicidae	Culicinae	Aedini	Aedes	AedesDownsiomyia	Aedes saperoi
Culicidae	Culicinae	Aedini	Aedes	AedesDownsiomyia	Aedes shehzadae
Culicidae	Culicinae	Aedini	Aedes	AedesDownsiomyia	Aedes sinensis
Culicidae	Culicinae	Aedini	Aedes	AedesDownsiomyia	Aedes subniveus
Culicidae	Culicinae	Aedini	Aedes	AedesDownsiomyia	Aedes vanus
Culicidae	Culicinae	Aedini	Aedes	AedesDownsiomyia	Aedes watteni
Culicidae	Culicinae	Aedini	Aedes	AedesFinlaya	Aedes alocasicola
Culicidae	Culicinae	Aedini	Aedes	AedesFinlaya	Aedes alticola
Culicidae	Culicinae	Aedini	Aedes	AedesFinlaya	Aedes ananae
Culicidae	Culicinae	Aedini	Aedes	AedesFinlaya	Aedes auronitens
Culicidae	Culicinae	Aedini	Aedes	AedesFinlaya	Aedes australiensis
Culicidae	Culicinae	Aedini	Aedes	AedesFinlaya	Aedes avistylus
Culicidae	Culicinae	Aedini	Aedes	AedesFinlaya	Aedes biocellatus
Culicidae	Culicinae	Aedini	Aedes	AedesFinlaya	Aedes bougainvillensis
Culicidae	Culicinae	Aedini	Aedes	AedesFinlaya	Aedes britteni
Culicidae	Culicinae	Aedini	Aedes	AedesFinlaya	Aedes burnetti
Culicidae	Culicinae	Aedini	Aedes	AedesFinlaya	Aedes candidoscutellum
Culicidae	Culicinae	Aedini	Aedes	AedesFinlaya	Aedes crocea
Culicidae	Culicinae	Aedini	Aedes	AedesFinlaya	Aedes crossi
Culicidae	Culicinae	Aedini	Aedes	AedesFinlaya	Aedes dobrotworskyi
Culicidae	Culicinae	Aedini	Aedes	AedesFinlaya	Aedes eatoni
Culicidae	Culicinae	Aedini	Aedes	AedesFinlaya	Aedes fijiensis
Culicidae	Culicinae	Aedini	Aedes	AedesFinlaya	Aedes flavipennis
Culicidae	Culicinae	Aedini	Aedes	AedesFinlaya	Aedes franclemonti
Culicidae	Culicinae	Aedini	Aedes	AedesFinlaya	Aedes freycinetiae
Culicidae	Culicinae	Aedini	Aedes	AedesFinlaya	Aedes fuscipalpis
Culicidae	Culicinae	Aedini	Aedes	AedesFinlaya	Aedes fuscitarsis
Culicidae	Culicinae	Aedini	Aedes	AedesFinlaya	Aedes gahnicola
Culicidae	Culicinae	Aedini	Aedes	AedesFinlaya	Aedes gani
Culicidae	Culicinae	Aedini	Aedes	AedesFinlaya	Aedes gracilelineatus
Culicidae	Culicinae	Aedini	Aedes	AedesFinlaya	Aedes gressitti
Culicidae	Culicinae	Aedini	Aedes	AedesFinlaya	Aedes hollingsheadi
Culicidae	Culicinae	Aedini	Aedes	AedesFinlaya	Aedes horotoi
Culicidae	Culicinae	Aedini	Aedes	AedesFinlaya	Aedes hui
Culicidae	Culicinae	Aedini	Aedes	AedesFinlaya	Aedes josephinae
Culicidae	Culicinae	Aedini	Aedes	AedesFinlaya	Aedes keefei
Culicidae	Culicinae	Aedini	Aedes	AedesFinlaya	Aedes knighti
Culicidae	Culicinae	Aedini	Aedes	AedesFinlaya	Aedes kochi
Culicidae	Culicinae	Aedini	Aedes	AedesFinlaya	Aedes koreicoides
Culicidae	Culicinae	Aedini	Aedes	AedesFinlaya	Aedes lauriei
Culicidae	Culicinae	Aedini	Aedes	AedesFinlaya	Aedes lewelleni
Culicidae	Culicinae	Aedini	Aedes	AedesFinlaya	Aedes luteus
Culicidae	Culicinae	Aedini	Aedes	AedesFinlaya	Aedes maffii
Culicidae	Culicinae	Aedini	Aedes	AedesFinlaya	Aedes mallochi
Culicidae	Culicinae	Aedini	Aedes	AedesFinlaya	Aedes medleri
Culicidae	Culicinae	Aedini	Aedes	AedesFinlaya	Aedes monocellatus
Culicidae	Culicinae	Aedini	Aedes	AedesFinlaya	Aedes neogeorgianus
Culicidae	Culicinae	Aedini	Aedes	AedesFinlaya	Aedes oceanicus
Culicidae	Culicinae	Aedini	Aedes	AedesFinlaya	Aedes oreophilus
Culicidae	Culicinae	Aedini	Aedes	AedesFinlaya	Aedes peipingensis
Culicidae	Culicinae	Aedini	Aedes	AedesFinlaya	Aedes plagosus
Culicidae	Culicinae	Aedini	Aedes	AedesFinlaya	Aedes poicilius
Culicidae	Culicinae	Aedini	Aedes	AedesFinlaya	Aedes quasirubithorax
Culicidae	Culicinae	Aedini	Aedes	AedesFinlaya	Aedes roai
Culicidae	Culicinae	Aedini	Aedes	AedesFinlaya	Aedes rubiginosus
Culicidae	Culicinae	Aedini	Aedes	AedesFinlaya	Aedes samoanus
Culicidae	Culicinae	Aedini	Aedes	AedesFinlaya	Aedes schlosseri
Culicidae	Culicinae	Aedini	Aedes	AedesFinlaya	Aedes sintoni
Culicidae	Culicinae	Aedini	Aedes	AedesFinlaya	Aedes solomonis
Culicidae	Culicinae	Aedini	Aedes	AedesFinlaya	Aedes sorsogonensis
Culicidae	Culicinae	Aedini	Aedes	AedesFinlaya	Aedes stanleyi
Culicidae	Culicinae	Aedini	Aedes	AedesFinlaya	Aedes stonei
Culicidae	Culicinae	Aedini	Aedes	AedesFinlaya	Aedes subauridorsum
Culicidae	Culicinae	Aedini	Aedes	AedesFinlaya	Aedes suffusus
Culicidae	Culicinae	Aedini	Aedes	AedesFinlaya	Aedes toxopeusi
Culicidae	Culicinae	Aedini	Aedes	AedesFinlaya	Aedes tsiliensis
Culicidae	Culicinae	Aedini	Aedes	AedesFinlaya	Aedes tutuilae
Culicidae	Culicinae	Aedini	Aedes	AedesFinlaya	Aedes versicolor
Culicidae	Culicinae	Aedini	Aedes	AedesFinlaya	Aedes wallacei
Culicidae	Culicinae	Aedini	Aedes	AedesFinlaya	Aedes wasselli
Culicidae	Culicinae	Aedini	Aedes	AedesGeorgecraigius	Aedes atropalpus
Culicidae	Culicinae	Aedini	Aedes	AedesGeorgecraigius	Aedes epactius
Culicidae	Culicinae	Aedini	Aedes	AedesGeorgecraigius	Aedes fluviatilis
Culicidae	Culicinae	Aedini	Aedes	AedesGilesius	Aedes alius
Culicidae	Culicinae	Aedini	Aedes	AedesGilesius	Aedes pulchriventer
Culicidae	Culicinae	Aedini	Aedes	AedesGymnometopa	Aedes mediovittatus
Culicidae	Culicinae	Aedini	Aedes	AedesHalaedes	Aedes ashworthi
Culicidae	Culicinae	Aedini	Aedes	AedesHalaedes	Aedes australis
Culicidae	Culicinae	Aedini	Aedes	AedesHalaedes	Aedes wardangensis
Culicidae	Culicinae	Aedini	Aedes	AedesHimalaius	Aedes gilli
Culicidae	Culicinae	Aedini	Aedes	AedesHimalaius	Aedes simlensis
Culicidae	Culicinae	Aedini	Aedes	AedesHopkinsius	Aedes albocinctus
Culicidae	Culicinae	Aedini	Aedes	AedesHopkinsius	Aedes barnardi
Culicidae	Culicinae	Aedini	Aedes	AedesHopkinsius	Aedes embuensis
Culicidae	Culicinae	Aedini	Aedes	AedesHopkinsius	Aedes ingrami
Culicidae	Culicinae	Aedini	Aedes	AedesHopkinsius	Aedes nyasae
Culicidae	Culicinae	Aedini	Aedes	AedesHopkinsius	Aedes seoulensis
Culicidae	Culicinae	Aedini	Aedes	AedesHopkinsius	Aedes wellmanii
Culicidae	Culicinae	Aedini	Aedes	AedesHowardina	Aedes albonotatus
Culicidae	Culicinae	Aedini	Aedes	AedesHowardina	Aedes allotecnon
Culicidae	Culicinae	Aedini	Aedes	AedesHowardina	Aedes arborealis
Culicidae	Culicinae	Aedini	Aedes	AedesHowardina	Aedes argyrites
Culicidae	Culicinae	Aedini	Aedes	AedesHowardina	Aedes aureolineata
Culicidae	Culicinae	Aedini	Aedes	AedesHowardina	Aedes aurites
Culicidae	Culicinae	Aedini	Aedes	AedesHowardina	Aedes aurivittata
Culicidae	Culicinae	Aedini	Aedes	AedesHowardina	Aedes bahamensis
Culicidae	Culicinae	Aedini	Aedes	AedesHowardina	Aedes brevis
Culicidae	Culicinae	Aedini	Aedes	AedesHowardina	Aedes brevivittata
Culicidae	Culicinae	Aedini	Aedes	AedesHowardina	Aedes busckii
Culicidae	Culicinae	Aedini	Aedes	AedesHowardina	Aedes cozumelensis
Culicidae	Culicinae	Aedini	Aedes	AedesHowardina	Aedes ecuadoriensis
Culicidae	Culicinae	Aedini	Aedes	AedesHowardina	Aedes eleanorae
Culicidae	Culicinae	Aedini	Aedes	AedesHowardina	Aedes fulvithorax
Culicidae	Culicinae	Aedini	Aedes	AedesHowardina	Aedes grabhami
Culicidae	Culicinae	Aedini	Aedes	AedesHowardina	Aedes guatemala
Culicidae	Culicinae	Aedini	Aedes	AedesHowardina	Aedes guerrero
Culicidae	Culicinae	Aedini	Aedes	AedesHowardina	Aedes inaequalis
Culicidae	Culicinae	Aedini	Aedes	AedesHowardina	Aedes ioliota
Culicidae	Culicinae	Aedini	Aedes	AedesHowardina	Aedes leei
Culicidae	Culicinae	Aedini	Aedes	AedesHowardina	Aedes lorraineae
Culicidae	Culicinae	Aedini	Aedes	AedesHowardina	Aedes marinkellei
Culicidae	Culicinae	Aedini	Aedes	AedesHowardina	Aedes martinezi
Culicidae	Culicinae	Aedini	Aedes	AedesHowardina	Aedes osornoi
Culicidae	Culicinae	Aedini	Aedes	AedesHowardina	Aedes pseudodominicii
Culicidae	Culicinae	Aedini	Aedes	AedesHowardina	Aedes quadrivittatus
Culicidae	Culicinae	Aedini	Aedes	AedesHowardina	Aedes septemstriatus
Culicidae	Culicinae	Aedini	Aedes	AedesHowardina	Aedes sexlineatus
Culicidae	Culicinae	Aedini	Aedes	AedesHowardina	Aedes spinosus
Culicidae	Culicinae	Aedini	Aedes	AedesHowardina	Aedes stenei
Culicidae	Culicinae	Aedini	Aedes	AedesHowardina	Aedes vanemdeni
Culicidae	Culicinae	Aedini	Aedes	AedesHowardina	Aedes walkeri
Culicidae	Culicinae	Aedini	Aedes	AedesHowardina	Aedes whitmorei
Culicidae	Culicinae	Aedini	Aedes	AedesHulecoeteomyia	Aedes cherrapunjiensis
Culicidae	Culicinae	Aedini	Aedes	AedesHulecoeteomyia	Aedes chrysolineatus
Culicidae	Culicinae	Aedini	Aedes	AedesHulecoeteomyia	Aedes fluviatilis2
Culicidae	Culicinae	Aedini	Aedes	AedesHulecoeteomyia	Aedes formosensis
Culicidae	Culicinae	Aedini	Aedes	AedesHulecoeteomyia	Aedes harveyi
Culicidae	Culicinae	Aedini	Aedes	AedesHulecoeteomyia	Aedes japonicus
Culicidae	Culicinae	Aedini	Aedes	AedesHulecoeteomyia	Aedes jugraensis
Culicidae	Culicinae	Aedini	Aedes	AedesHulecoeteomyia	Aedes koreicus
Culicidae	Culicinae	Aedini	Aedes	AedesHulecoeteomyia	Aedes nigrorhynchus
Culicidae	Culicinae	Aedini	Aedes	AedesHulecoeteomyia	Aedes pallirostris
Culicidae	Culicinae	Aedini	Aedes	AedesHulecoeteomyia	Aedes reinerti
Culicidae	Culicinae	Aedini	Aedes	AedesHulecoeteomyia	Aedes rizali
Culicidae	Culicinae	Aedini	Aedes	AedesHulecoeteomyia	Aedes sherki
Culicidae	Culicinae	Aedini	Aedes	AedesHulecoeteomyia	Aedes yunnanensis
Culicidae	Culicinae	Aedini	Aedes	AedesJarnellius	Aedes deserticola
Culicidae	Culicinae	Aedini	Aedes	AedesJarnellius	Aedes laguna
Culicidae	Culicinae	Aedini	Aedes	AedesJarnellius	Aedes monticola
Culicidae	Culicinae	Aedini	Aedes	AedesJarnellius	Aedes sierrensis
Culicidae	Culicinae	Aedini	Aedes	AedesJarnellius	Aedes varipalpus
Culicidae	Culicinae	Aedini	Aedes	AedesJihlienius	Aedes chungi
Culicidae	Culicinae	Aedini	Aedes	AedesJihlienius	Aedes gonguoensis
Culicidae	Culicinae	Aedini	Aedes	AedesJihlienius	Aedes unicinctus
Culicidae	Culicinae	Aedini	Aedes	AedesKenknightia	Aedes dissimilierodes
Culicidae	Culicinae	Aedini	Aedes	AedesKenknightia	Aedes dissimilis
Culicidae	Culicinae	Aedini	Aedes	AedesKenknightia	Aedes gaffigani
Culicidae	Culicinae	Aedini	Aedes	AedesKenknightia	Aedes harbachi
Culicidae	Culicinae	Aedini	Aedes	AedesKenknightia	Aedes karwari
Culicidae	Culicinae	Aedini	Aedes	AedesKenknightia	Aedes lerozeboomi
Culicidae	Culicinae	Aedini	Aedes	AedesKenknightia	Aedes leucomeres
Culicidae	Culicinae	Aedini	Aedes	AedesKenknightia	Aedes litwakae
Culicidae	Culicinae	Aedini	Aedes	AedesKenknightia	Aedes luzonensis
Culicidae	Culicinae	Aedini	Aedes	AedesKenknightia	Aedes paradissimilis
Culicidae	Culicinae	Aedini	Aedes	AedesKenknightia	Aedes pecori
Culicidae	Culicinae	Aedini	Aedes	AedesKenknightia	Aedes wilkersoni
Culicidae	Culicinae	Aedini	Aedes	AedesKompia	Aedes purpureipes
Culicidae	Culicinae	Aedini	Aedes	AedesLevua	Aedes geoskusea
Culicidae	Culicinae	Aedini	Aedes	AedesLewnielsenius	Aedes muelleri
Culicidae	Culicinae	Aedini	Aedes	AedesLuius	Aedes fengi
Culicidae	Culicinae	Aedini	Aedes	AedesMacleaya	Aedes calabyi
Culicidae	Culicinae	Aedini	Aedes	AedesMacleaya	Aedes elchoensis
Culicidae	Culicinae	Aedini	Aedes	AedesMacleaya	Aedes humeralis
Culicidae	Culicinae	Aedini	Aedes	AedesMacleaya	Aedes littlechildi
Culicidae	Culicinae	Aedini	Aedes	AedesMacleaya	Aedes macmillani
Culicidae	Culicinae	Aedini	Aedes	AedesMacleaya	Aedes moloiensis
Culicidae	Culicinae	Aedini	Aedes	AedesMacleaya	Aedes spinosipes
Culicidae	Culicinae	Aedini	Aedes	AedesMacleaya	Aedes stoneorum
Culicidae	Culicinae	Aedini	Aedes	AedesMacleaya	Aedes tremulus
Culicidae	Culicinae	Aedini	Aedes	AedesMacleaya	Aedes tulliae
Culicidae	Culicinae	Aedini	Aedes	AedesMacleaya	Aedes wattensis
Culicidae	Culicinae	Aedini	Aedes	AedesMolpemyia	Aedes auridorsum
Culicidae	Culicinae	Aedini	Aedes	AedesMolpemyia	Aedes pecuniosus
Culicidae	Culicinae	Aedini	Aedes	AedesMolpemyia	Aedes purpureus
Culicidae	Culicinae	Aedini	Aedes	AedesMucidus	Aedes alternans
Culicidae	Culicinae	Aedini	Aedes	AedesMucidus	Aedes aurantius
Culicidae	Culicinae	Aedini	Aedes	AedesMucidus	Aedes ferinus
Culicidae	Culicinae	Aedini	Aedes	AedesMucidus	Aedes grahamii
Culicidae	Culicinae	Aedini	Aedes	AedesMucidus	Aedes laniger
Culicidae	Culicinae	Aedini	Aedes	AedesMucidus	Aedes lucianus
Culicidae	Culicinae	Aedini	Aedes	AedesMucidus	Aedes mucidus
Culicidae	Culicinae	Aedini	Aedes	AedesMucidus	Aedes nigerrimus
Culicidae	Culicinae	Aedini	Aedes	AedesMucidus	Aedes nigrescens
Culicidae	Culicinae	Aedini	Aedes	AedesMucidus	Aedes quadripunctis
Culicidae	Culicinae	Aedini	Aedes	AedesMucidus	Aedes quasiferinus
Culicidae	Culicinae	Aedini	Aedes	AedesMucidus	Aedes scatophagoides
Culicidae	Culicinae	Aedini	Aedes	AedesMucidus	Aedes sudanensis
Culicidae	Culicinae	Aedini	Aedes	AedesMucidus	Aedes tonkingi
Culicidae	Culicinae	Aedini	Aedes	AedesOchlerotatus	Aedes aboriginis
Culicidae	Culicinae	Aedini	Aedes	AedesOchlerotatus	Aedes abserratus
Culicidae	Culicinae	Aedini	Aedes	AedesOchlerotatus	Aedes aculeatus
Culicidae	Culicinae	Aedini	Aedes	AedesOchlerotatus	Aedes aenigmaticus
Culicidae	Culicinae	Aedini	Aedes	AedesOchlerotatus	Aedes akkeshiensis
Culicidae	Culicinae	Aedini	Aedes	AedesOchlerotatus	Aedes albescens
Culicidae	Culicinae	Aedini	Aedes	AedesOchlerotatus	Aedes albifasciatus
Culicidae	Culicinae	Aedini	Aedes	AedesOchlerotatus	Aedes albineus
Culicidae	Culicinae	Aedini	Aedes	AedesOchlerotatus	Aedes aloponotum
Culicidae	Culicinae	Aedini	Aedes	AedesOchlerotatus	Aedes ambreensis
Culicidae	Culicinae	Aedini	Aedes	AedesOchlerotatus	Aedes andersoni
Culicidae	Culicinae	Aedini	Aedes	AedesOchlerotatus	Aedes angustivittatus
Culicidae	Culicinae	Aedini	Aedes	AedesOchlerotatus	Aedes annulipes
Culicidae	Culicinae	Aedini	Aedes	AedesOchlerotatus	Aedes antipodeus
Culicidae	Culicinae	Aedini	Aedes	AedesOchlerotatus	Aedes atactavittatus
Culicidae	Culicinae	Aedini	Aedes	AedesOchlerotatus	Aedes atlanticus
Culicidae	Culicinae	Aedini	Aedes	AedesOchlerotatus	Aedes auratus
Culicidae	Culicinae	Aedini	Aedes	AedesOchlerotatus	Aedes aurifer
Culicidae	Culicinae	Aedini	Aedes	AedesOchlerotatus	Aedes bancroftianus
Culicidae	Culicinae	Aedini	Aedes	AedesOchlerotatus	Aedes behningi
Culicidae	Culicinae	Aedini	Aedes	AedesOchlerotatus	Aedes bejaranoi
Culicidae	Culicinae	Aedini	Aedes	AedesOchlerotatus	Aedes berlandi
Culicidae	Culicinae	Aedini	Aedes	AedesOchlerotatus	Aedes bicristatus
Culicidae	Culicinae	Aedini	Aedes	AedesOchlerotatus	Aedes bimaculatus
Culicidae	Culicinae	Aedini	Aedes	AedesOchlerotatus	Aedes biskraensis
Culicidae	Culicinae	Aedini	Aedes	AedesOchlerotatus	Aedes bogotanus
Culicidae	Culicinae	Aedini	Aedes	AedesOchlerotatus	Aedes breedensis
Culicidae	Culicinae	Aedini	Aedes	AedesOchlerotatus	Aedes burjaticus
Culicidae	Culicinae	Aedini	Aedes	AedesOchlerotatus	Aedes burpengaryensis
Culicidae	Culicinae	Aedini	Aedes	AedesOchlerotatus	Aedes caballus
Culicidae	Culicinae	Aedini	Aedes	AedesOchlerotatus	Aedes cacozelus
Culicidae	Culicinae	Aedini	Aedes	AedesOchlerotatus	Aedes calcariae
Culicidae	Culicinae	Aedini	Aedes	AedesOchlerotatus	Aedes calumnior
Culicidae	Culicinae	Aedini	Aedes	AedesOchlerotatus	Aedes campestris
Culicidae	Culicinae	Aedini	Aedes	AedesOchlerotatus	Aedes camptorhynchus
Culicidae	Culicinae	Aedini	Aedes	AedesOchlerotatus	Aedes canadensis
Culicidae	Culicinae	Aedini	Aedes	AedesOchlerotatus	Aedes cantans
Culicidae	Culicinae	Aedini	Aedes	AedesOchlerotatus	Aedes cantator
Culicidae	Culicinae	Aedini	Aedes	AedesOchlerotatus	Aedes caspius
Culicidae	Culicinae	Aedini	Aedes	AedesOchlerotatus	Aedes cataphylla
Culicidae	Culicinae	Aedini	Aedes	AedesOchlerotatus	Aedes chelli
Culicidae	Culicinae	Aedini	Aedes	AedesOchlerotatus	Aedes churchillensis
Culicidae	Culicinae	Aedini	Aedes	AedesOchlerotatus	Aedes clelandi
Culicidae	Culicinae	Aedini	Aedes	AedesOchlerotatus	Aedes clivis
Culicidae	Culicinae	Aedini	Aedes	AedesOchlerotatus	Aedes coluzzii
Culicidae	Culicinae	Aedini	Aedes	AedesOchlerotatus	Aedes comitatus
Culicidae	Culicinae	Aedini	Aedes	AedesOchlerotatus	Aedes communis
Culicidae	Culicinae	Aedini	Aedes	AedesOchlerotatus	Aedes condolescens
Culicidae	Culicinae	Aedini	Aedes	AedesOchlerotatus	Aedes continentalis
Culicidae	Culicinae	Aedini	Aedes	AedesOchlerotatus	Aedes crinifer
Culicidae	Culicinae	Aedini	Aedes	AedesOchlerotatus	Aedes culiciformis
Culicidae	Culicinae	Aedini	Aedes	AedesOchlerotatus	Aedes cunabulanus
Culicidae	Culicinae	Aedini	Aedes	AedesOchlerotatus	Aedes cyprioides
Culicidae	Culicinae	Aedini	Aedes	AedesOchlerotatus	Aedes cyprius
Culicidae	Culicinae	Aedini	Aedes	AedesOchlerotatus	Aedes dahlae
Culicidae	Culicinae	Aedini	Aedes	AedesOchlerotatus	Aedes daliensis
Culicidae	Culicinae	Aedini	Aedes	AedesOchlerotatus	Aedes decticus
Culicidae	Culicinae	Aedini	Aedes	AedesOchlerotatus	Aedes deficiens
Culicidae	Culicinae	Aedini	Aedes	AedesOchlerotatus	Aedes detritus
Culicidae	Culicinae	Aedini	Aedes	AedesOchlerotatus	Aedes diantaeus
Culicidae	Culicinae	Aedini	Aedes	AedesOchlerotatus	Aedes dorsalis
Culicidae	Culicinae	Aedini	Aedes	AedesOchlerotatus	Aedes dufouri
Culicidae	Culicinae	Aedini	Aedes	AedesOchlerotatus	Aedes duplex
Culicidae	Culicinae	Aedini	Aedes	AedesOchlerotatus	Aedes dupreei
Culicidae	Culicinae	Aedini	Aedes	AedesOchlerotatus	Aedes dzeta
Culicidae	Culicinae	Aedini	Aedes	AedesOchlerotatus	Aedes edgari
Culicidae	Culicinae	Aedini	Aedes	AedesOchlerotatus	Aedes eidsvoldensis
Culicidae	Culicinae	Aedini	Aedes	AedesOchlerotatus	Aedes eucephalaeus
Culicidae	Culicinae	Aedini	Aedes	AedesOchlerotatus	Aedes euedes
Culicidae	Culicinae	Aedini	Aedes	AedesOchlerotatus	Aedes euiris
Culicidae	Culicinae	Aedini	Aedes	AedesOchlerotatus	Aedes euplocamus
Culicidae	Culicinae	Aedini	Aedes	AedesOchlerotatus	Aedes excrucians
Culicidae	Culicinae	Aedini	Aedes	AedesOchlerotatus	Aedes explorator
Culicidae	Culicinae	Aedini	Aedes	AedesOchlerotatus	Aedes fitchii
Culicidae	Culicinae	Aedini	Aedes	AedesOchlerotatus	Aedes flavescens
Culicidae	Culicinae	Aedini	Aedes	AedesOchlerotatus	Aedes flavifrons
Culicidae	Culicinae	Aedini	Aedes	AedesOchlerotatus	Aedes fulvus
Culicidae	Culicinae	Aedini	Aedes	AedesOchlerotatus	Aedes fulvuspallens
Culicidae	Culicinae	Aedini	Aedes	AedesOchlerotatus	Aedes grossbecki
Culicidae	Culicinae	Aedini	Aedes	AedesOchlerotatus	Aedes gutzevichi
Culicidae	Culicinae	Aedini	Aedes	AedesOchlerotatus	Aedes hakusanensis
Culicidae	Culicinae	Aedini	Aedes	AedesOchlerotatus	Aedes harrisoni
Culicidae	Culicinae	Aedini	Aedes	AedesOchlerotatus	Aedes hastatus
Culicidae	Culicinae	Aedini	Aedes	AedesOchlerotatus	Aedes hesperonotius
Culicidae	Culicinae	Aedini	Aedes	AedesOchlerotatus	Aedes hexodontus
Culicidae	Culicinae	Aedini	Aedes	AedesOchlerotatus	Aedes hodgkini
Culicidae	Culicinae	Aedini	Aedes	AedesOchlerotatus	Aedes hokkaidensis
Culicidae	Culicinae	Aedini	Aedes	AedesOchlerotatus	Aedes hungaricus
Culicidae	Culicinae	Aedini	Aedes	AedesOchlerotatus	Aedes imperfectus
Culicidae	Culicinae	Aedini	Aedes	AedesOchlerotatus	Aedes impiger
Culicidae	Culicinae	Aedini	Aedes	AedesOchlerotatus	Aedes implicatus
Culicidae	Culicinae	Aedini	Aedes	AedesOchlerotatus	Aedes incomptus
Culicidae	Culicinae	Aedini	Aedes	AedesOchlerotatus	Aedes increpitus
Culicidae	Culicinae	Aedini	Aedes	AedesOchlerotatus	Aedes inexpectatus
Culicidae	Culicinae	Aedini	Aedes	AedesOchlerotatus	Aedes infirmatus
Culicidae	Culicinae	Aedini	Aedes	AedesOchlerotatus	Aedes intermedius
Culicidae	Culicinae	Aedini	Aedes	AedesOchlerotatus	Aedes intrudens
Culicidae	Culicinae	Aedini	Aedes	AedesOchlerotatus	Aedes jacobinae
Culicidae	Culicinae	Aedini	Aedes	AedesOchlerotatus	Aedes jorgi
Culicidae	Culicinae	Aedini	Aedes	AedesOchlerotatus	Aedes juppi
Culicidae	Culicinae	Aedini	Aedes	AedesOchlerotatus	Aedes kasachstanicus
Culicidae	Culicinae	Aedini	Aedes	AedesOchlerotatus	Aedes krymmontanus
Culicidae	Culicinae	Aedini	Aedes	AedesOchlerotatus	Aedes lasaensis
Culicidae	Culicinae	Aedini	Aedes	AedesOchlerotatus	Aedes lepidonotus
Culicidae	Culicinae	Aedini	Aedes	AedesOchlerotatus	Aedes lepidus
Culicidae	Culicinae	Aedini	Aedes	AedesOchlerotatus	Aedes leucomelas
Culicidae	Culicinae	Aedini	Aedes	AedesOchlerotatus	Aedes linesi
Culicidae	Culicinae	Aedini	Aedes	AedesOchlerotatus	Aedes longifilamentus
Culicidae	Culicinae	Aedini	Aedes	AedesOchlerotatus	Aedes luteifemur
Culicidae	Culicinae	Aedini	Aedes	AedesOchlerotatus	Aedes macintoshi
Culicidae	Culicinae	Aedini	Aedes	AedesOchlerotatus	Aedes martineti
Culicidae	Culicinae	Aedini	Aedes	AedesOchlerotatus	Aedes mcdonaldi
Culicidae	Culicinae	Aedini	Aedes	AedesOchlerotatus	Aedes melanimon
Culicidae	Culicinae	Aedini	Aedes	AedesOchlerotatus	Aedes meprai
Culicidae	Culicinae	Aedini	Aedes	AedesOchlerotatus	Aedes mercurator
Culicidae	Culicinae	Aedini	Aedes	AedesOchlerotatus	Aedes milleri
Culicidae	Culicinae	Aedini	Aedes	AedesOchlerotatus	Aedes mitchellae
Culicidae	Culicinae	Aedini	Aedes	AedesOchlerotatus	Aedes montchadskyi
Culicidae	Culicinae	Aedini	Aedes	AedesOchlerotatus	Aedes multiplex
Culicidae	Culicinae	Aedini	Aedes	AedesOchlerotatus	Aedes nevadensis
Culicidae	Culicinae	Aedini	Aedes	AedesOchlerotatus	Aedes nigrinus
Culicidae	Culicinae	Aedini	Aedes	AedesOchlerotatus	Aedes nigripes
Culicidae	Culicinae	Aedini	Aedes	AedesOchlerotatus	Aedes nigrithorax
Culicidae	Culicinae	Aedini	Aedes	AedesOchlerotatus	Aedes nigrocanus
Culicidae	Culicinae	Aedini	Aedes	AedesOchlerotatus	Aedes nigromaculis
Culicidae	Culicinae	Aedini	Aedes	AedesOchlerotatus	Aedes niphadopsis
Culicidae	Culicinae	Aedini	Aedes	AedesOchlerotatus	Aedes nivalis
Culicidae	Culicinae	Aedini	Aedes	AedesOchlerotatus	Aedes normanensis
Culicidae	Culicinae	Aedini	Aedes	AedesOchlerotatus	Aedes nubilus
Culicidae	Culicinae	Aedini	Aedes	AedesOchlerotatus	Aedes obturbator
Culicidae	Culicinae	Aedini	Aedes	AedesOchlerotatus	Aedes oligopistus
Culicidae	Culicinae	Aedini	Aedes	AedesOchlerotatus	Aedes patersoni
Culicidae	Culicinae	Aedini	Aedes	AedesOchlerotatus	Aedes pectinatus
Culicidae	Culicinae	Aedini	Aedes	AedesOchlerotatus	Aedes pennai
Culicidae	Culicinae	Aedini	Aedes	AedesOchlerotatus	Aedes perkinsi
Culicidae	Culicinae	Aedini	Aedes	AedesOchlerotatus	Aedes pertinax
Culicidae	Culicinae	Aedini	Aedes	AedesOchlerotatus	Aedes phaecasiatus
Culicidae	Culicinae	Aedini	Aedes	AedesOchlerotatus	Aedes phaeonotus
Culicidae	Culicinae	Aedini	Aedes	AedesOchlerotatus	Aedes pionips
Culicidae	Culicinae	Aedini	Aedes	AedesOchlerotatus	Aedes postspiraculosus
Culicidae	Culicinae	Aedini	Aedes	AedesOchlerotatus	Aedes procax
Culicidae	Culicinae	Aedini	Aedes	AedesOchlerotatus	Aedes provocans
Culicidae	Culicinae	Aedini	Aedes	AedesOchlerotatus	Aedes pseudonormanensis
Culicidae	Culicinae	Aedini	Aedes	AedesOchlerotatus	Aedes pulcritarsis
Culicidae	Culicinae	Aedini	Aedes	AedesOchlerotatus	Aedes pullatus
Culicidae	Culicinae	Aedini	Aedes	AedesOchlerotatus	Aedes punctodes
Culicidae	Culicinae	Aedini	Aedes	AedesOchlerotatus	Aedes punctor
Culicidae	Culicinae	Aedini	Aedes	AedesOchlerotatus	Aedes purpuraceus
Culicidae	Culicinae	Aedini	Aedes	AedesOchlerotatus	Aedes purpureifemur
Culicidae	Culicinae	Aedini	Aedes	AedesOchlerotatus	Aedes purpuriventris
Culicidae	Culicinae	Aedini	Aedes	AedesOchlerotatus	Aedes quasirusticus
Culicidae	Culicinae	Aedini	Aedes	AedesOchlerotatus	Aedes ratcliffei
Culicidae	Culicinae	Aedini	Aedes	AedesOchlerotatus	Aedes raymondi
Culicidae	Culicinae	Aedini	Aedes	AedesOchlerotatus	Aedes refiki
Culicidae	Culicinae	Aedini	Aedes	AedesOchlerotatus	Aedes rempeli
Culicidae	Culicinae	Aedini	Aedes	AedesOchlerotatus	Aedes rhyacophilus
Culicidae	Culicinae	Aedini	Aedes	AedesOchlerotatus	Aedes riparioides
Culicidae	Culicinae	Aedini	Aedes	AedesOchlerotatus	Aedes riparius
Culicidae	Culicinae	Aedini	Aedes	AedesOchlerotatus	Aedes rusticus
Culicidae	Culicinae	Aedini	Aedes	AedesOchlerotatus	Aedes sagax
Culicidae	Culicinae	Aedini	Aedes	AedesOchlerotatus	Aedes sallumae
Culicidae	Culicinae	Aedini	Aedes	AedesOchlerotatus	Aedes sapiens
Culicidae	Culicinae	Aedini	Aedes	AedesOchlerotatus	Aedes scapularis
Culicidae	Culicinae	Aedini	Aedes	AedesOchlerotatus	Aedes schizopinax
Culicidae	Culicinae	Aedini	Aedes	AedesOchlerotatus	Aedes schtakelbergi
Culicidae	Culicinae	Aedini	Aedes	AedesOchlerotatus	Aedes scutellalbum
Culicidae	Culicinae	Aedini	Aedes	AedesOchlerotatus	Aedes sedaensis
Culicidae	Culicinae	Aedini	Aedes	AedesOchlerotatus	Aedes sergievi
Culicidae	Culicinae	Aedini	Aedes	AedesOchlerotatus	Aedes serratus
Culicidae	Culicinae	Aedini	Aedes	AedesOchlerotatus	Aedes shannoni
Culicidae	Culicinae	Aedini	Aedes	AedesOchlerotatus	Aedes silvestris
Culicidae	Culicinae	Aedini	Aedes	AedesOchlerotatus	Aedes simanini
Culicidae	Culicinae	Aedini	Aedes	AedesOchlerotatus	Aedes sinkiangensis
Culicidae	Culicinae	Aedini	Aedes	AedesOchlerotatus	Aedes sollicitans
Culicidae	Culicinae	Aedini	Aedes	AedesOchlerotatus	Aedes spencerii
Culicidae	Culicinae	Aedini	Aedes	AedesOchlerotatus	Aedes spilotus
Culicidae	Culicinae	Aedini	Aedes	AedesOchlerotatus	Aedes squamiger
Culicidae	Culicinae	Aedini	Aedes	AedesOchlerotatus	Aedes sticticus
Culicidae	Culicinae	Aedini	Aedes	AedesOchlerotatus	Aedes stigmaticus
Culicidae	Culicinae	Aedini	Aedes	AedesOchlerotatus	Aedes stimulans
Culicidae	Culicinae	Aedini	Aedes	AedesOchlerotatus	Aedes stramineus
Culicidae	Culicinae	Aedini	Aedes	AedesOchlerotatus	Aedes stricklandi
Culicidae	Culicinae	Aedini	Aedes	AedesOchlerotatus	Aedes subalbirostris
Culicidae	Culicinae	Aedini	Aedes	AedesOchlerotatus	Aedes subdiversus
Culicidae	Culicinae	Aedini	Aedes	AedesOchlerotatus	Aedes surcoufi
Culicidae	Culicinae	Aedini	Aedes	AedesOchlerotatus	Aedes synchytus
Culicidae	Culicinae	Aedini	Aedes	AedesOchlerotatus	Aedes taeniorhynchus
Culicidae	Culicinae	Aedini	Aedes	AedesOchlerotatus	Aedes tahoensis
Culicidae	Culicinae	Aedini	Aedes	AedesOchlerotatus	Aedes thelcter
Culicidae	Culicinae	Aedini	Aedes	AedesOchlerotatus	Aedes theobaldi
Culicidae	Culicinae	Aedini	Aedes	AedesOchlerotatus	Aedes thibaulti
Culicidae	Culicinae	Aedini	Aedes	AedesOchlerotatus	Aedes tormentor
Culicidae	Culicinae	Aedini	Aedes	AedesOchlerotatus	Aedes tortilis
Culicidae	Culicinae	Aedini	Aedes	AedesOchlerotatus	Aedes trivittatus
Culicidae	Culicinae	Aedini	Aedes	AedesOchlerotatus	Aedes turneri
Culicidae	Culicinae	Aedini	Aedes	AedesOchlerotatus	Aedes upatensis
Culicidae	Culicinae	Aedini	Aedes	AedesOchlerotatus	Aedes ventrovittis
Culicidae	Culicinae	Aedini	Aedes	AedesOchlerotatus	Aedes vigilax
Culicidae	Culicinae	Aedini	Aedes	AedesOchlerotatus	Aedes vittiger
Culicidae	Culicinae	Aedini	Aedes	AedesOchlerotatus	Aedes washinoi
Culicidae	Culicinae	Aedini	Aedes	AedesPatmarksia	Aedes anggiensis
Culicidae	Culicinae	Aedini	Aedes	AedesPatmarksia	Aedes argenteitarsis
Culicidae	Culicinae	Aedini	Aedes	AedesPatmarksia	Aedes argyronotum
Culicidae	Culicinae	Aedini	Aedes	AedesPatmarksia	Aedes buxtoni
Culicidae	Culicinae	Aedini	Aedes	AedesPatmarksia	Aedes clintoni
Culicidae	Culicinae	Aedini	Aedes	AedesPatmarksia	Aedes derooki
Culicidae	Culicinae	Aedini	Aedes	AedesPatmarksia	Aedes dobodura
Culicidae	Culicinae	Aedini	Aedes	AedesPatmarksia	Aedes hollandia
Culicidae	Culicinae	Aedini	Aedes	AedesPatmarksia	Aedes mackerrasi
Culicidae	Culicinae	Aedini	Aedes	AedesPatmarksia	Aedes novalbitarsis
Culicidae	Culicinae	Aedini	Aedes	AedesPatmarksia	Aedes palmarum
Culicidae	Culicinae	Aedini	Aedes	AedesPatmarksia	Aedes papuensis
Culicidae	Culicinae	Aedini	Aedes	AedesPatmarksia	Aedes subalbitarsis
Culicidae	Culicinae	Aedini	Aedes	AedesPhagomyia	Aedes assamensis
Culicidae	Culicinae	Aedini	Aedes	AedesPhagomyia	Aedes cacharanus
Culicidae	Culicinae	Aedini	Aedes	AedesPhagomyia	Aedes cogilli
Culicidae	Culicinae	Aedini	Aedes	AedesPhagomyia	Aedes deccanus
Culicidae	Culicinae	Aedini	Aedes	AedesPhagomyia	Aedes feegradei
Culicidae	Culicinae	Aedini	Aedes	AedesPhagomyia	Aedes gubernatoris
Culicidae	Culicinae	Aedini	Aedes	AedesPhagomyia	Aedes inquinatus
Culicidae	Culicinae	Aedini	Aedes	AedesPhagomyia	Aedes iwi
Culicidae	Culicinae	Aedini	Aedes	AedesPhagomyia	Aedes khazani
Culicidae	Culicinae	Aedini	Aedes	AedesPhagomyia	Aedes kiangsiensis
Culicidae	Culicinae	Aedini	Aedes	AedesPhagomyia	Aedes lophoventralis
Culicidae	Culicinae	Aedini	Aedes	AedesPhagomyia	Aedes melanopterus
Culicidae	Culicinae	Aedini	Aedes	AedesPhagomyia	Aedes plumiferus
Culicidae	Culicinae	Aedini	Aedes	AedesPhagomyia	Aedes prominens
Culicidae	Culicinae	Aedini	Aedes	AedesPhagomyia	Aedes stevensoni
Culicidae	Culicinae	Aedini	Aedes	AedesPhagomyia	Aedes watasei
Culicidae	Culicinae	Aedini	Aedes	AedesProtomacleaya	Aedes aitkeni
Culicidae	Culicinae	Aedini	Aedes	AedesProtomacleaya	Aedes alboapicus
Culicidae	Culicinae	Aedini	Aedes	AedesProtomacleaya	Aedes amabilis
Culicidae	Culicinae	Aedini	Aedes	AedesProtomacleaya	Aedes argyrothorax
Culicidae	Culicinae	Aedini	Aedes	AedesProtomacleaya	Aedes berlini
Culicidae	Culicinae	Aedini	Aedes	AedesProtomacleaya	Aedes bertrami
Culicidae	Culicinae	Aedini	Aedes	AedesProtomacleaya	Aedes braziliensis
Culicidae	Culicinae	Aedini	Aedes	AedesProtomacleaya	Aedes brelandi
Culicidae	Culicinae	Aedini	Aedes	AedesProtomacleaya	Aedes buenaventura
Culicidae	Culicinae	Aedini	Aedes	AedesProtomacleaya	Aedes burgeri
Culicidae	Culicinae	Aedini	Aedes	AedesProtomacleaya	Aedes campana
Culicidae	Culicinae	Aedini	Aedes	AedesProtomacleaya	Aedes casali
Culicidae	Culicinae	Aedini	Aedes	AedesProtomacleaya	Aedes chionotum
Culicidae	Culicinae	Aedini	Aedes	AedesProtomacleaya	Aedes daryi
Culicidae	Culicinae	Aedini	Aedes	AedesProtomacleaya	Aedes diazi
Culicidae	Culicinae	Aedini	Aedes	AedesProtomacleaya	Aedes gabriel
Culicidae	Culicinae	Aedini	Aedes	AedesProtomacleaya	Aedes galindoi
Culicidae	Culicinae	Aedini	Aedes	AedesProtomacleaya	Aedes hendersoni
Culicidae	Culicinae	Aedini	Aedes	AedesProtomacleaya	Aedes heteropus
Culicidae	Culicinae	Aedini	Aedes	AedesProtomacleaya	Aedes homoeopus
Culicidae	Culicinae	Aedini	Aedes	AedesProtomacleaya	Aedes idanus
Culicidae	Culicinae	Aedini	Aedes	AedesProtomacleaya	Aedes impostor
Culicidae	Culicinae	Aedini	Aedes	AedesProtomacleaya	Aedes insolitus
Culicidae	Culicinae	Aedini	Aedes	AedesProtomacleaya	Aedes knabi
Culicidae	Culicinae	Aedini	Aedes	AedesProtomacleaya	Aedes kompi
Culicidae	Culicinae	Aedini	Aedes	AedesProtomacleaya	Aedes metoecopus
Culicidae	Culicinae	Aedini	Aedes	AedesProtomacleaya	Aedes niveoscutum
Culicidae	Culicinae	Aedini	Aedes	AedesProtomacleaya	Aedes podographicus
Culicidae	Culicinae	Aedini	Aedes	AedesProtomacleaya	Aedes sandrae
Culicidae	Culicinae	Aedini	Aedes	AedesProtomacleaya	Aedes schicki
Culicidae	Culicinae	Aedini	Aedes	AedesProtomacleaya	Aedes schroederi
Culicidae	Culicinae	Aedini	Aedes	AedesProtomacleaya	Aedes sumidero
Culicidae	Culicinae	Aedini	Aedes	AedesProtomacleaya	Aedes tehuantepec
Culicidae	Culicinae	Aedini	Aedes	AedesProtomacleaya	Aedes terrens
Culicidae	Culicinae	Aedini	Aedes	AedesProtomacleaya	Aedes thorntoni
Culicidae	Culicinae	Aedini	Aedes	AedesProtomacleaya	Aedes triseriatus
Culicidae	Culicinae	Aedini	Aedes	AedesProtomacleaya	Aedes vargasi
Culicidae	Culicinae	Aedini	Aedes	AedesProtomacleaya	Aedes zavortinki
Culicidae	Culicinae	Aedini	Aedes	AedesProtomacleaya	Aedes zoosophus
Culicidae	Culicinae	Aedini	Aedes	AedesRampamyia	Aedes albilabris
Culicidae	Culicinae	Aedini	Aedes	AedesRampamyia	Aedes notoscriptusBlack
Culicidae	Culicinae	Aedini	Aedes	AedesRampamyia	Aedes notoscriptusBlue
Culicidae	Culicinae	Aedini	Aedes	AedesRampamyia	Aedes notoscriptusRed
Culicidae	Culicinae	Aedini	Aedes	AedesRampamyia	Aedes quinquelineatus
Culicidae	Culicinae	Aedini	Aedes	AedesRhinoskusea	Aedes longirostris
Culicidae	Culicinae	Aedini	Aedes	AedesRhinoskusea	Aedes pillaii
Culicidae	Culicinae	Aedini	Aedes	AedesRhinoskusea	Aedes portonovoensis
Culicidae	Culicinae	Aedini	Aedes	AedesRhinoskusea	Aedes wardi
Culicidae	Culicinae	Aedini	Aedes	AedesSallumia	Aedes hortator
Culicidae	Culicinae	Aedini	Aedes	AedesSallumia	Aedes perventor
Culicidae	Culicinae	Aedini	Aedes	AedesTanakaius	Aedes savoryi
Culicidae	Culicinae	Aedini	Aedes	AedesTanakaius	Aedes togoi
Culicidae	Culicinae	Aedini	Aedes	AedesVansomerenis	Aedes hancocki
Culicidae	Culicinae	Aedini	Aedes	AedesVansomerenis	Aedes luteostriata
Culicidae	Culicinae	Aedini	Aedes	AedesVansomerenis	Aedes pulchrithorax
Culicidae	Culicinae	Aedini	Aedes	AedesZavortinkius	Aedes brunhesi
Culicidae	Culicinae	Aedini	Aedes	AedesZavortinkius	Aedes brygooi
Culicidae	Culicinae	Aedini	Aedes	AedesZavortinkius	Aedes fulgens
Culicidae	Culicinae	Aedini	Aedes	AedesZavortinkius	Aedes geoffroyi
Culicidae	Culicinae	Aedini	Aedes	AedesZavortinkius	Aedes huangae
Culicidae	Culicinae	Aedini	Aedes	AedesZavortinkius	Aedes interruptus
Culicidae	Culicinae	Aedini	Aedes	AedesZavortinkius	Aedes longipalpis
Culicidae	Culicinae	Aedini	Aedes	AedesZavortinkius	Aedes monetus
Culicidae	Culicinae	Aedini	Aedes	AedesZavortinkius	Aedes mzooi
Culicidae	Culicinae	Aedini	Aedes	AedesZavortinkius	Aedes phillipi
Culicidae	Culicinae	Aedini	Aedes	AedesZavortinkius	Aedes pollinctor
Culicidae	Culicinae	Aedini	Haemagogus	HaemagogusConopostegus	Haemagogus clarki
Culicidae	Culicinae	Aedini	Haemagogus	HaemagogusConopostegus	Haemagogus leucocelaenus
Culicidae	Culicinae	Aedini	Haemagogus	HaemagogusConopostegus	Haemagogus leucophoebus
Culicidae	Culicinae	Aedini	Haemagogus	HaemagogusConopostegus	Haemagogus leucotaeniatus
Culicidae	Culicinae	Aedini	Haemagogus	HaemagogusHaemagogus	Haemagogus acutisentis
Culicidae	Culicinae	Aedini	Haemagogus	HaemagogusHaemagogus	Haemagogus aeritinctus
Culicidae	Culicinae	Aedini	Haemagogus	HaemagogusHaemagogus	Haemagogus albomaculatus
Culicidae	Culicinae	Aedini	Haemagogus	HaemagogusHaemagogus	Haemagogus anastasionis
Culicidae	Culicinae	Aedini	Haemagogus	HaemagogusHaemagogus	Haemagogus andinus
Culicidae	Culicinae	Aedini	Haemagogus	HaemagogusHaemagogus	Haemagogus argyromeris
Culicidae	Culicinae	Aedini	Haemagogus	HaemagogusHaemagogus	Haemagogus baresi
Culicidae	Culicinae	Aedini	Haemagogus	HaemagogusHaemagogus	Haemagogus boshelli
Culicidae	Culicinae	Aedini	Haemagogus	HaemagogusHaemagogus	Haemagogus capricornii
Culicidae	Culicinae	Aedini	Haemagogus	HaemagogusHaemagogus	Haemagogus celeste
Culicidae	Culicinae	Aedini	Haemagogus	HaemagogusHaemagogus	Haemagogus chalcospilans
Culicidae	Culicinae	Aedini	Haemagogus	HaemagogusHaemagogus	Haemagogus chrysochlorus
Culicidae	Culicinae	Aedini	Haemagogus	HaemagogusHaemagogus	Haemagogus equinus
Culicidae	Culicinae	Aedini	Haemagogus	HaemagogusHaemagogus	Haemagogus iridicolor
Culicidae	Culicinae	Aedini	Haemagogus	HaemagogusHaemagogus	Haemagogus janthinomys
Culicidae	Culicinae	Aedini	Haemagogus	HaemagogusHaemagogus	Haemagogus lucifer
Culicidae	Culicinae	Aedini	Haemagogus	HaemagogusHaemagogus	Haemagogus mesodentatus
Culicidae	Culicinae	Aedini	Haemagogus	HaemagogusHaemagogus	Haemagogus nebulosus
Culicidae	Culicinae	Aedini	Haemagogus	HaemagogusHaemagogus	Haemagogus panarchys
Culicidae	Culicinae	Aedini	Haemagogus	HaemagogusHaemagogus	Haemagogus regalis
Culicidae	Culicinae	Aedini	Haemagogus	HaemagogusHaemagogus	Haemagogus soperi
Culicidae	Culicinae	Aedini	Haemagogus	HaemagogusHaemagogus	Haemagogus spegazzinii
Culicidae	Culicinae	Aedini	Haemagogus	HaemagogusHaemagogus	Haemagogus splendens
Culicidae	Culicinae	Aedini	Haemagogus	HaemagogusHaemagogus	Haemagogus tropicalis
Culicidae	Culicinae	Aedini	Opifex	Opifex	Opifex chathamicus
Culicidae	Culicinae	Aedini	Opifex	Opifex	Opifex fuscus
Culicidae	Culicinae	Aedini	Psorophora	PsorophoraGrabhamia	Psorophora cingulata
Culicidae	Culicinae	Aedini	Psorophora	PsorophoraGrabhamia	Psorophora columbiae
Culicidae	Culicinae	Aedini	Psorophora	PsorophoraGrabhamia	Psorophora confinnis
Culicidae	Culicinae	Aedini	Psorophora	PsorophoraGrabhamia	Psorophora dimidiata
Culicidae	Culicinae	Aedini	Psorophora	PsorophoraGrabhamia	Psorophora discolor
Culicidae	Culicinae	Aedini	Psorophora	PsorophoraGrabhamia	Psorophora funiculus
Culicidae	Culicinae	Aedini	Psorophora	PsorophoraGrabhamia	Psorophora infinis
Culicidae	Culicinae	Aedini	Psorophora	PsorophoraGrabhamia	Psorophora insularius
Culicidae	Culicinae	Aedini	Psorophora	PsorophoraGrabhamia	Psorophora jamaicensis
Culicidae	Culicinae	Aedini	Psorophora	PsorophoraGrabhamia	Psorophora leucocnemis
Culicidae	Culicinae	Aedini	Psorophora	PsorophoraGrabhamia	Psorophora paulli
Culicidae	Culicinae	Aedini	Psorophora	PsorophoraGrabhamia	Psorophora pygmaea
Culicidae	Culicinae	Aedini	Psorophora	PsorophoraGrabhamia	Psorophora santamarinai
Culicidae	Culicinae	Aedini	Psorophora	PsorophoraGrabhamia	Psorophora signipennis
Culicidae	Culicinae	Aedini	Psorophora	PsorophoraGrabhamia	Psorophora toltecum
Culicidae	Culicinae	Aedini	Psorophora	PsorophoraGrabhamia	Psorophora varinervis
Culicidae	Culicinae	Aedini	Psorophora	PsorophoraJanthinosoma	Psorophora albigenu
Culicidae	Culicinae	Aedini	Psorophora	PsorophoraJanthinosoma	Psorophora albipes
Culicidae	Culicinae	Aedini	Psorophora	PsorophoraJanthinosoma	Psorophora amazonica
Culicidae	Culicinae	Aedini	Psorophora	PsorophoraJanthinosoma	Psorophora champerico
Culicidae	Culicinae	Aedini	Psorophora	PsorophoraJanthinosoma	Psorophora circumflava
Culicidae	Culicinae	Aedini	Psorophora	PsorophoraJanthinosoma	Psorophora cyanescens
Culicidae	Culicinae	Aedini	Psorophora	PsorophoraJanthinosoma	Psorophora discrucians
Culicidae	Culicinae	Aedini	Psorophora	PsorophoraJanthinosoma	Psorophora ferox
Culicidae	Culicinae	Aedini	Psorophora	PsorophoraJanthinosoma	Psorophora fiebrigi
Culicidae	Culicinae	Aedini	Psorophora	PsorophoraJanthinosoma	Psorophora forceps
Culicidae	Culicinae	Aedini	Psorophora	PsorophoraJanthinosoma	Psorophora horrida
Culicidae	Culicinae	Aedini	Psorophora	PsorophoraJanthinosoma	Psorophora johnstonii
Culicidae	Culicinae	Aedini	Psorophora	PsorophoraJanthinosoma	Psorophora lanei
Culicidae	Culicinae	Aedini	Psorophora	PsorophoraJanthinosoma	Psorophora longipalpus
Culicidae	Culicinae	Aedini	Psorophora	PsorophoraJanthinosoma	Psorophora lutzii
Culicidae	Culicinae	Aedini	Psorophora	PsorophoraJanthinosoma	Psorophora mathesoni
Culicidae	Culicinae	Aedini	Psorophora	PsorophoraJanthinosoma	Psorophora melanota
Culicidae	Culicinae	Aedini	Psorophora	PsorophoraJanthinosoma	Psorophora mexicana
Culicidae	Culicinae	Aedini	Psorophora	PsorophoraJanthinosoma	Psorophora pilosa
Culicidae	Culicinae	Aedini	Psorophora	PsorophoraJanthinosoma	Psorophora pseudoalbipes
Culicidae	Culicinae	Aedini	Psorophora	PsorophoraJanthinosoma	Psorophora pseudomelanota
Culicidae	Culicinae	Aedini	Psorophora	PsorophoraJanthinosoma	Psorophora totonaci
Culicidae	Culicinae	Aedini	Psorophora	PsorophoraJanthinosoma	Psorophora varipes
Culicidae	Culicinae	Aedini	Psorophora	PsorophoraPsorophora	Psorophora ciliata
Culicidae	Culicinae	Aedini	Psorophora	PsorophoraPsorophora	Psorophora cilipes
Culicidae	Culicinae	Aedini	Psorophora	PsorophoraPsorophora	Psorophora holmbergii
Culicidae	Culicinae	Aedini	Psorophora	PsorophoraPsorophora	Psorophora howardii
Culicidae	Culicinae	Aedini	Psorophora	PsorophoraPsorophora	Psorophora lineata
Culicidae	Culicinae	Aedini	Psorophora	PsorophoraPsorophora	Psorophora ochripes
Culicidae	Culicinae	Aedini	Psorophora	PsorophoraPsorophora	Psorophora pallescens
Culicidae	Culicinae	Aedini	Psorophora	PsorophoraPsorophora	Psorophora pilipes
Culicidae	Culicinae	Aedini	Psorophora	PsorophoraPsorophora	Psorophora saeva
Culicidae	Culicinae	Aedini	Psorophora	PsorophoraPsorophora	Psorophora stonei
Culicidae	Culicinae	Culicini	Culex	CulexAcalleomyia	Culex obscurus
Culicidae	Culicinae	Culicini	Culex	CulexAcallyntrum	Culex axillicola
Culicidae	Culicinae	Culicini	Culex	CulexAcallyntrum	Culex belkini
Culicidae	Culicinae	Culicini	Culex	CulexAcallyntrum	Culex bicki
Culicidae	Culicinae	Culicini	Culex	CulexAcallyntrum	Culex binigrolineatus
Culicidae	Culicinae	Culicini	Culex	CulexAcallyntrum	Culex bougainvillensis
Culicidae	Culicinae	Culicini	Culex	CulexAcallyntrum	Culex miyagii
Culicidae	Culicinae	Culicini	Culex	CulexAcallyntrum	Culex pallidiceps
Culicidae	Culicinae	Culicini	Culex	CulexAcallyntrum	Culex perkinsi
Culicidae	Culicinae	Culicini	Culex	CulexAedinus	Culex accelerans
Culicidae	Culicinae	Culicini	Culex	CulexAedinus	Culex amazonensis
Culicidae	Culicinae	Culicini	Culex	CulexAedinus	Culex clastrieri
Culicidae	Culicinae	Culicini	Culex	CulexAedinus	Culex guyanensis
Culicidae	Culicinae	Culicini	Culex	CulexAfroculex	Culex lineatus
Culicidae	Culicinae	Culicini	Culex	CulexAllimanta	Culex tramazayguesi
Culicidae	Culicinae	Culicini	Culex	CulexAnoedioporpa	Culex bamborum
Culicidae	Culicinae	Culicini	Culex	CulexAnoedioporpa	Culex belemensis
Culicidae	Culicinae	Culicini	Culex	CulexAnoedioporpa	Culex browni
Culicidae	Culicinae	Culicini	Culex	CulexAnoedioporpa	Culex canaanensis
Culicidae	Culicinae	Culicini	Culex	CulexAnoedioporpa	Culex chaguanco
Culicidae	Culicinae	Culicini	Culex	CulexAnoedioporpa	Culex conservator
Culicidae	Culicinae	Culicini	Culex	CulexAnoedioporpa	Culex corrigani
Culicidae	Culicinae	Culicini	Culex	CulexAnoedioporpa	Culex damascenoi
Culicidae	Culicinae	Culicini	Culex	CulexAnoedioporpa	Culex luteopleurus
Culicidae	Culicinae	Culicini	Culex	CulexAnoedioporpa	Culex originator
Culicidae	Culicinae	Culicini	Culex	CulexAnoedioporpa	Culex quasioriginator
Culicidae	Culicinae	Culicini	Culex	CulexAnoedioporpa	Culex restrictor
Culicidae	Culicinae	Culicini	Culex	CulexBarraudius	Culex inatomii
Culicidae	Culicinae	Culicini	Culex	CulexBarraudius	Culex modestus
Culicidae	Culicinae	Culicini	Culex	CulexBarraudius	Culex pusillus
Culicidae	Culicinae	Culicini	Culex	CulexBarraudius	Culex richeti
Culicidae	Culicinae	Culicini	Culex	CulexBelkinomyia	Culex eldridgei
Culicidae	Culicinae	Culicini	Culex	CulexCarrollia	Culex anduzei
Culicidae	Culicinae	Culicini	Culex	CulexCarrollia	Culex antunesi
Culicidae	Culicinae	Culicini	Culex	CulexCarrollia	Culex babahoyensis
Culicidae	Culicinae	Culicini	Culex	CulexCarrollia	Culex bihaicola
Culicidae	Culicinae	Culicini	Culex	CulexCarrollia	Culex bonnei
Culicidae	Culicinae	Culicini	Culex	CulexCarrollia	Culex cerqueirai
Culicidae	Culicinae	Culicini	Culex	CulexCarrollia	Culex guerreroi
Culicidae	Culicinae	Culicini	Culex	CulexCarrollia	Culex infoliatus
Culicidae	Culicinae	Culicini	Culex	CulexCarrollia	Culex insigniforceps
Culicidae	Culicinae	Culicini	Culex	CulexCarrollia	Culex iridescens
Culicidae	Culicinae	Culicini	Culex	CulexCarrollia	Culex kompi
Culicidae	Culicinae	Culicini	Culex	CulexCarrollia	Culex metempsytus
Culicidae	Culicinae	Culicini	Culex	CulexCarrollia	Culex rausseoi
Culicidae	Culicinae	Culicini	Culex	CulexCarrollia	Culex secundus
Culicidae	Culicinae	Culicini	Culex	CulexCarrollia	Culex soperi
Culicidae	Culicinae	Culicini	Culex	CulexCarrollia	Culex urichii
Culicidae	Culicinae	Culicini	Culex	CulexCarrollia	Culex wannonii
Culicidae	Culicinae	Culicini	Culex	CulexCarrollia	Culex wilsoni
Culicidae	Culicinae	Culicini	Culex	CulexCulex	Culex abnormalis
Culicidae	Culicinae	Culicini	Culex	CulexCulex	Culex acharistus
Culicidae	Culicinae	Culicini	Culex	CulexCulex	Culex alani
Culicidae	Culicinae	Culicini	Culex	CulexCulex	Culex alienus
Culicidae	Culicinae	Culicini	Culex	CulexCulex	Culex alis
Culicidae	Culicinae	Culicini	Culex	CulexCulex	Culex ameliae
Culicidae	Culicinae	Culicini	Culex	CulexCulex	Culex andersoni
Culicidae	Culicinae	Culicini	Culex	CulexCulex	Culex annulirostris
Culicidae	Culicinae	Culicini	Culex	CulexCulex	Culex annuliventris
Culicidae	Culicinae	Culicini	Culex	CulexCulex	Culex annulus
Culicidae	Culicinae	Culicini	Culex	CulexCulex	Culex antennatus
Culicidae	Culicinae	Culicini	Culex	CulexCulex	Culex apicinus
Culicidae	Culicinae	Culicini	Culex	CulexCulex	Culex aquarius
Culicidae	Culicinae	Culicini	Culex	CulexCulex	Culex archegus
Culicidae	Culicinae	Culicini	Culex	CulexCulex	Culex argenteopunctatus
Culicidae	Culicinae	Culicini	Culex	CulexCulex	Culex articularis
Culicidae	Culicinae	Culicini	Culex	CulexCulex	Culex asteliae
Culicidae	Culicinae	Culicini	Culex	CulexCulex	Culex astridianus
Culicidae	Culicinae	Culicini	Culex	CulexCulex	Culex atriceps
Culicidae	Culicinae	Culicini	Culex	CulexCulex	Culex australicus
Culicidae	Culicinae	Culicini	Culex	CulexCulex	Culex bahamensis
Culicidae	Culicinae	Culicini	Culex	CulexCulex	Culex banksensis
Culicidae	Culicinae	Culicini	Culex	CulexCulex	Culex barraudi
Culicidae	Culicinae	Culicini	Culex	CulexCulex	Culex beta
Culicidae	Culicinae	Culicini	Culex	CulexCulex	Culex bickleyi
Culicidae	Culicinae	Culicini	Culex	CulexCulex	Culex bidens
Culicidae	Culicinae	Culicini	Culex	CulexCulex	Culex bihamatus
Culicidae	Culicinae	Culicini	Culex	CulexCulex	Culex bilineatus
Culicidae	Culicinae	Culicini	Culex	CulexCulex	Culex bonneae
Culicidae	Culicinae	Culicini	Culex	CulexCulex	Culex brami
Culicidae	Culicinae	Culicini	Culex	CulexCulex	Culex brethesi
Culicidae	Culicinae	Culicini	Culex	CulexCulex	Culex brevispinosus
Culicidae	Culicinae	Culicini	Culex	CulexCulex	Culex brumpti
Culicidae	Culicinae	Culicini	Culex	CulexCulex	Culex bukavuensis
Culicidae	Culicinae	Culicini	Culex	CulexCulex	Culex calurus
Culicidae	Culicinae	Culicini	Culex	CulexCulex	Culex camposi
Culicidae	Culicinae	Culicini	Culex	CulexCulex	Culex carcinoxenus
Culicidae	Culicinae	Culicini	Culex	CulexCulex	Culex carleti
Culicidae	Culicinae	Culicini	Culex	CulexCulex	Culex castelli
Culicidae	Culicinae	Culicini	Culex	CulexCulex	Culex chidesteri
Culicidae	Culicinae	Culicini	Culex	CulexCulex	Culex chitae
Culicidae	Culicinae	Culicini	Culex	CulexCulex	Culex chorleyi
Culicidae	Culicinae	Culicini	Culex	CulexCulex	Culex comorensis
Culicidae	Culicinae	Culicini	Culex	CulexCulex	Culex coronator
Culicidae	Culicinae	Culicini	Culex	CulexCulex	Culex covagarciai
Culicidae	Culicinae	Culicini	Culex	CulexCulex	Culex crinicauda
Culicidae	Culicinae	Culicini	Culex	CulexCulex	Culex curvibrachius
Culicidae	Culicinae	Culicini	Culex	CulexCulex	Culex cuyanus
Culicidae	Culicinae	Culicini	Culex	CulexCulex	Culex decens
Culicidae	Culicinae	Culicini	Culex	CulexCulex	Culex declarator
Culicidae	Culicinae	Culicini	Culex	CulexCulex	Culex delys
Culicidae	Culicinae	Culicini	Culex	CulexCulex	Culex demeilloni
Culicidae	Culicinae	Culicini	Culex	CulexCulex	Culex diengensis
Culicidae	Culicinae	Culicini	Culex	CulexCulex	Culex diplophyllum
Culicidae	Culicinae	Culicini	Culex	CulexCulex	Culex dohenyi
Culicidae	Culicinae	Culicini	Culex	CulexCulex	Culex dolosus
Culicidae	Culicinae	Culicini	Culex	CulexCulex	Culex duplicator
Culicidae	Culicinae	Culicini	Culex	CulexCulex	Culex duttoni
Culicidae	Culicinae	Culicini	Culex	CulexCulex	Culex eduardoi
Culicidae	Culicinae	Culicini	Culex	CulexCulex	Culex edwardsi
Culicidae	Culicinae	Culicini	Culex	CulexCulex	Culex erythrothorax
Culicidae	Culicinae	Culicini	Culex	CulexCulex	Culex fasyi
Culicidae	Culicinae	Culicini	Culex	CulexCulex	Culex fernandezi
Culicidae	Culicinae	Culicini	Culex	CulexCulex	Culex foliaceus
Culicidae	Culicinae	Culicini	Culex	CulexCulex	Culex fuscocephala
Culicidae	Culicinae	Culicini	Culex	CulexCulex	Culex gameti
Culicidae	Culicinae	Culicini	Culex	CulexCulex	Culex garciai
Culicidae	Culicinae	Culicini	Culex	CulexCulex	Culex gelidus
Culicidae	Culicinae	Culicini	Culex	CulexCulex	Culex globocoxitus
Culicidae	Culicinae	Culicini	Culex	CulexCulex	Culex grahamii
Culicidae	Culicinae	Culicini	Culex	CulexCulex	Culex guayasi
Culicidae	Culicinae	Culicini	Culex	CulexCulex	Culex guiarti
Culicidae	Culicinae	Culicini	Culex	CulexCulex	Culex guizhouensis
Culicidae	Culicinae	Culicini	Culex	CulexCulex	Culex habilitator
Culicidae	Culicinae	Culicini	Culex	CulexCulex	Culex hancocki
Culicidae	Culicinae	Culicini	Culex	CulexCulex	Culex hopkinsi
Culicidae	Culicinae	Culicini	Culex	CulexCulex	Culex huangae
Culicidae	Culicinae	Culicini	Culex	CulexCulex	Culex hutchinsoni
Culicidae	Culicinae	Culicini	Culex	CulexCulex	Culex incognitus
Culicidae	Culicinae	Culicini	Culex	CulexCulex	Culex inflictus
Culicidae	Culicinae	Culicini	Culex	CulexCulex	Culex ingrami
Culicidae	Culicinae	Culicini	Culex	CulexCulex	Culex interfor
Culicidae	Culicinae	Culicini	Culex	CulexCulex	Culex interrogator
Culicidae	Culicinae	Culicini	Culex	CulexCulex	Culex invidiosus
Culicidae	Culicinae	Culicini	Culex	CulexCulex	Culex iyengari
Culicidae	Culicinae	Culicini	Culex	CulexCulex	Culex jacksoni
Culicidae	Culicinae	Culicini	Culex	CulexCulex	Culex janitor
Culicidae	Culicinae	Culicini	Culex	CulexCulex	Culex kesseli
Culicidae	Culicinae	Culicini	Culex	CulexCulex	Culex lahillei
Culicidae	Culicinae	Culicini	Culex	CulexCulex	Culex laticinctus
Culicidae	Culicinae	Culicini	Culex	CulexCulex	Culex laticlasper
Culicidae	Culicinae	Culicini	Culex	CulexCulex	Culex levicastilloi
Culicidae	Culicinae	Culicini	Culex	CulexCulex	Culex litoralis
Culicidae	Culicinae	Culicini	Culex	CulexCulex	Culex litwakae
Culicidae	Culicinae	Culicini	Culex	CulexCulex	Culex lygrus
Culicidae	Culicinae	Culicini	Culex	CulexCulex	Culex maracayensis
Culicidae	Culicinae	Culicini	Culex	CulexCulex	Culex marquesensis
Culicidae	Culicinae	Culicini	Culex	CulexCulex	Culex mattinglyi
Culicidae	Culicinae	Culicini	Culex	CulexCulex	Culex mauesensis
Culicidae	Culicinae	Culicini	Culex	CulexCulex	Culex maxi
Culicidae	Culicinae	Culicini	Culex	CulexCulex	Culex mimeticus
Culicidae	Culicinae	Culicini	Culex	CulexCulex	Culex mimuloides
Culicidae	Culicinae	Culicini	Culex	CulexCulex	Culex mimulus
Culicidae	Culicinae	Culicini	Culex	CulexCulex	Culex miraculosus
Culicidae	Culicinae	Culicini	Culex	CulexCulex	Culex mirificus
Culicidae	Culicinae	Culicini	Culex	CulexCulex	Culex mollis
Culicidae	Culicinae	Culicini	Culex	CulexCulex	Culex murrelli
Culicidae	Culicinae	Culicini	Culex	CulexCulex	Culex musarum
Culicidae	Culicinae	Culicini	Culex	CulexCulex	Culex nakuruensis
Culicidae	Culicinae	Culicini	Culex	CulexCulex	Culex neavei
Culicidae	Culicinae	Culicini	Culex	CulexCulex	Culex nigripalpus
Culicidae	Culicinae	Culicini	Culex	CulexCulex	Culex nilgiricus
Culicidae	Culicinae	Culicini	Culex	CulexCulex	Culex ninagongoensis
Culicidae	Culicinae	Culicini	Culex	CulexCulex	Culex omani
Culicidae	Culicinae	Culicini	Culex	CulexCulex	Culex orientalis
Culicidae	Culicinae	Culicini	Culex	CulexCulex	Culex ornatothoracis
Culicidae	Culicinae	Culicini	Culex	CulexCulex	Culex ousqua
Culicidae	Culicinae	Culicini	Culex	CulexCulex	Culex pacificus
Culicidae	Culicinae	Culicini	Culex	CulexCulex	Culex pajoti
Culicidae	Culicinae	Culicini	Culex	CulexCulex	Culex palpalis
Culicidae	Culicinae	Culicini	Culex	CulexCulex	Culex paramaxi
Culicidae	Culicinae	Culicini	Culex	CulexCulex	Culex perexiguus
Culicidae	Culicinae	Culicini	Culex	CulexCulex	Culex perfidiosus
Culicidae	Culicinae	Culicini	Culex	CulexCulex	Culex perfuscus
Culicidae	Culicinae	Culicini	Culex	CulexCulex	Culex perplexus
Culicidae	Culicinae	Culicini	Culex	CulexCulex	Culex pervigilans
Culicidae	Culicinae	Culicini	Culex	CulexCulex	Culex philipi
Culicidae	Culicinae	Culicini	Culex	CulexCulex	Culex philippinensis
Culicidae	Culicinae	Culicini	Culex	CulexCulex	Culex pinarocampa
Culicidae	Culicinae	Culicini	Culex	CulexCulex	Culex pipiens
Culicidae	Culicinae	Culicini	Culex	CulexCulex	Culex pipiensmolestus
Culicidae	Culicinae	Culicini	Culex	CulexCulex	Culex plicatus
Culicidae	Culicinae	Culicini	Culex	CulexCulex	Culex propinquus
Culicidae	Culicinae	Culicini	Culex	CulexCulex	Culex prosecutor
Culicidae	Culicinae	Culicini	Culex	CulexCulex	Culex pruina
Culicidae	Culicinae	Culicini	Culex	CulexCulex	Culex pseudojanthinosoma
Culicidae	Culicinae	Culicini	Culex	CulexCulex	Culex pseudopruina
Culicidae	Culicinae	Culicini	Culex	CulexCulex	Culex pseudostigmatosoma
Culicidae	Culicinae	Culicini	Culex	CulexCulex	Culex pseudovishnui
Culicidae	Culicinae	Culicini	Culex	CulexCulex	Culex quasiguiarti
Culicidae	Culicinae	Culicini	Culex	CulexCulex	Culex quinquefasciatus
Culicidae	Culicinae	Culicini	Culex	CulexCulex	Culex quitensis
Culicidae	Culicinae	Culicini	Culex	CulexCulex	Culex restuans
Culicidae	Culicinae	Culicini	Culex	CulexCulex	Culex riojanus
Culicidae	Culicinae	Culicini	Culex	CulexCulex	Culex roseni
Culicidae	Culicinae	Culicini	Culex	CulexCulex	Culex rotoruae
Culicidae	Culicinae	Culicini	Culex	CulexCulex	Culex salinarius
Culicidae	Culicinae	Culicini	Culex	CulexCulex	Culex saltanensis
Culicidae	Culicinae	Culicini	Culex	CulexCulex	Culex scheuberi
Culicidae	Culicinae	Culicini	Culex	CulexCulex	Culex schwetzi
Culicidae	Culicinae	Culicini	Culex	CulexCulex	Culex scimitar
Culicidae	Culicinae	Culicini	Culex	CulexCulex	Culex scottii
Culicidae	Culicinae	Culicini	Culex	CulexCulex	Culex sechani
Culicidae	Culicinae	Culicini	Culex	CulexCulex	Culex secutor
Culicidae	Culicinae	Culicini	Culex	CulexCulex	Culex seldeslachtsi
Culicidae	Culicinae	Culicini	Culex	CulexCulex	Culex shoae
Culicidae	Culicinae	Culicini	Culex	CulexCulex	Culex simpsoni
Culicidae	Culicinae	Culicini	Culex	CulexCulex	Culex sinaiticus
Culicidae	Culicinae	Culicini	Culex	CulexCulex	Culex sitiens
Culicidae	Culicinae	Culicini	Culex	CulexCulex	Culex solitarius
Culicidae	Culicinae	Culicini	Culex	CulexCulex	Culex sphinx
Culicidae	Culicinae	Culicini	Culex	CulexCulex	Culex spinosus
Culicidae	Culicinae	Culicini	Culex	CulexCulex	Culex stenolepis
Culicidae	Culicinae	Culicini	Culex	CulexCulex	Culex stigmatosoma
Culicidae	Culicinae	Culicini	Culex	CulexCulex	Culex striatipes
Culicidae	Culicinae	Culicini	Culex	CulexCulex	Culex summorosus
Culicidae	Culicinae	Culicini	Culex	CulexCulex	Culex surinamensis
Culicidae	Culicinae	Culicini	Culex	CulexCulex	Culex tamsi
Culicidae	Culicinae	Culicini	Culex	CulexCulex	Culex tarsalis
Culicidae	Culicinae	Culicini	Culex	CulexCulex	Culex tatoi
Culicidae	Culicinae	Culicini	Culex	CulexCulex	Culex telesilla
Culicidae	Culicinae	Culicini	Culex	CulexCulex	Culex tenagius
Culicidae	Culicinae	Culicini	Culex	CulexCulex	Culex terzii
Culicidae	Culicinae	Culicini	Culex	CulexCulex	Culex thalassius
Culicidae	Culicinae	Culicini	Culex	CulexCulex	Culex theileri
Culicidae	Culicinae	Culicini	Culex	CulexCulex	Culex thriambus
Culicidae	Culicinae	Culicini	Culex	CulexCulex	Culex tianpingensis
Culicidae	Culicinae	Culicini	Culex	CulexCulex	Culex toroensis
Culicidae	Culicinae	Culicini	Culex	CulexCulex	Culex torrentium
Culicidae	Culicinae	Culicini	Culex	CulexCulex	Culex toviiensis
Culicidae	Culicinae	Culicini	Culex	CulexCulex	Culex trifilatus
Culicidae	Culicinae	Culicini	Culex	CulexCulex	Culex trifoliatus
Culicidae	Culicinae	Culicini	Culex	CulexCulex	Culex tritaeniorhynchus
Culicidae	Culicinae	Culicini	Culex	CulexCulex	Culex tsengi
Culicidae	Culicinae	Culicini	Culex	CulexCulex	Culex umbripes
Culicidae	Culicinae	Culicini	Culex	CulexCulex	Culex univittatus
Culicidae	Culicinae	Culicini	Culex	CulexCulex	Culex usquatissimus
Culicidae	Culicinae	Culicini	Culex	CulexCulex	Culex usquatus
Culicidae	Culicinae	Culicini	Culex	CulexCulex	Culex vagans
Culicidae	Culicinae	Culicini	Culex	CulexCulex	Culex vansomereni
Culicidae	Culicinae	Culicini	Culex	CulexCulex	Culex ventrilloni
Culicidae	Culicinae	Culicini	Culex	CulexCulex	Culex verutus
Culicidae	Culicinae	Culicini	Culex	CulexCulex	Culex vicinus
[truncated: 1,567 more rows]
