# Supplementary material for: Phylogenomics reveals the history of host use in mosquitoes
Source: Nat Commun. 2023 Oct 6;14:6252. doi: 10.1038/s41467-023-41764-y (PMC10558525; doi:10.1038/s41467-023-41764-y)
Supplement: Supplementary file 8 — Supplementary Data 4 [file 41467_2023_41764_MOESM8_ESM.csv]

species	amphibia	aves	mammalia	reptilia	Grand Total	amp_prop	ave_prop	mam_prop	rep_prop	TribeSubfamily	Genus
Aedeomyia_squamipennis	3	71	5	3	82	0.036585366	0.865853659	0.06097561	0.036585366	Aedeomyiini	Aedeomyia
Aedeomyia_africana	1		14		15	0.066666667	0	0.933333333	0	Aedeomyiini	Aedeomyia
Aedeomyia_catasticta		2			2	0	1	0	0	Aedeomyiini	Aedeomyia
Aedes_vexans	1	2514	7943	4	10462	9.56E-05	0.240298222	0.759223858	0.000382336	Aedini	Aedes
Aedes_africanusA			2319		2319	0	0	1	0	Aedini	Aedes
Aedes_taeniorhynchus	1	96	1546	9	1652	0.000605327	0.05811138	0.935835351	0.005447942	Aedini	Aedes
Aedes_aegypti		25	1590		1615	0	0.015479876	0.984520124	0	Aedini	Aedes
Aedes_albopictus		65	1310	7	1382	0	0.047033285	0.947901592	0.005065123	Aedini	Aedes
Aedes_camptorhynchus		27	1133		1160	0	0.023275862	0.976724138	0	Aedini	Aedes
Aedes_canadensis		49	748	200	997	0	0.049147442	0.750250752	0.200601805	Aedini	Aedes
Aedes_scapularis	1	89	853		943	0.001060445	0.094379639	0.904559915	0	Aedini	Aedes
Aedes_infirmatus		29	885	1	915	0	0.031693989	0.967213115	0.001092896	Aedini	Aedes
Aedes_trivittatus	1	34	590		625	0.0016	0.0544	0.944	0	Aedini	Aedes
Aedes_triseriatus		12	489	77	578	0	0.020761246	0.846020761	0.133217993	Aedini	Aedes
Aedes_ochraceus		1	463		464	0	0.002155172	0.997844828	0	Aedini	Aedes
Aedes_nigromaculis		4	442		446	0	0.00896861	0.99103139	0	Aedini	Aedes
Aedes_caspius		48	365		413	0	0.11622276	0.88377724	0	Aedini	Aedes
Aedes_lineatopennis			396	1	397	0	0	0.997481108	0.002518892	Aedini	Aedes
Aedes_dorsalis		6	323		329	0	0.018237082	0.981762918	0	Aedini	Aedes
Aedes_sierrensis		2	300	1	303	0	0.00660066	0.99009901	0.00330033	Aedini	Aedes
Aedes_circumluteolum		3	299		302	0	0.009933775	0.990066225	0	Aedini	Aedes
Aedes_baisasi	3				283	0.010600707	0	0	0	Aedini	Aedes
Aedes_albifasciatus			229		229	0	0	1	0	Aedini	Aedes
Aedes_atlanticus		3	198	11	212	0	0.014150943	0.933962264	0.051886792	Aedini	Aedes
Aedes_hendersoni			207		207	0	0	1	0	Aedini	Aedes
Aedes_sollicitans		5	201		206	0	0.024271845	0.975728155	0	Aedini	Aedes
Aedes_mcintoshi			181		181	0	0	1	0	Aedini	Aedes
Aedes_hirsutus	1	3	153		157	0.006369427	0.01910828	0.974522293	0	Aedini	Aedes
Aedes_vigilax		7	141		148	0	0.047297297	0.952702703	0	Aedini	Aedes
Aedes_cinereus		6	141		147	0	0.040816327	0.959183673	0	Aedini	Aedes
Aedes_excrucians		1	137		138	0	0.007246377	0.992753623	0	Aedini	Aedes
Aedes_stimulans		1	132		133	0	0.007518797	0.992481203	0	Aedini	Aedes
Aedes_normanensis		8	120		128	0	0.0625	0.9375	0	Aedini	Aedes
Aedes_sticticus		1	126		127	0	0.007874016	0.992125984	0	Aedini	Aedes
Aedes_cumminisii			119		119	0	0	1	0	Aedini	Aedes
Aedes_japonicus		12	100		112	0	0.107142857	0.892857143	0	Aedini	Aedes
Aedes_dentatus			104		104	0	0	1	0	Aedini	Aedes
Aedes_thibaulti		1	97		98	0	0.010204082	0.989795918	0	Aedini	Aedes
Aedes_ingrami			96		96	0	0	1	0	Aedini	Aedes
Aedes_apicoargenteus			94		94	0	0	1	0	Aedini	Aedes
Aedes_serratus	1	21	50		72	0.013888889	0.291666667	0.694444444	0	Aedini	Aedes
Aedes_taylori		6	66		72	0	0.083333333	0.916666667	0	Aedini	Aedes
Aedes_nigerrimus			70		70	0	0	1	0	Aedini	Aedes
Aedes_vittatus		22	48		70	0	0.314285714	0.685714286	0	Aedini	Aedes
Aedes_increpitus			68		68	0	0	1	0	Aedini	Aedes
Aedes_cantator		1	62	1	64	0	0.015625	0.96875	0.015625	Aedini	Aedes
Aedes_fulvus		12	51		63	0	0.19047619	0.80952381	0	Aedini	Aedes
Aedes_sudanensis		1	57		58	0	0.017241379	0.982758621	0	Aedini	Aedes
Aedes_melanimon		1	49		50	0	0.02	0.98	0	Aedini	Aedes
Aedes_flavescens			45		45	0	0	1	0	Aedini	Aedes
Aedes_notoscriptusRed		7	34		41	0	0.170731707	0.829268293	0	Aedini	Aedes
Aedes_bancroftianus		4	36		40	0	0.1	0.9	0	Aedini	Aedes
Aedes_vittiger		1	38		39	0	0.025641026	0.974358974	0	Aedini	Aedes
Aedes_riversi			17	19	36	0	0	0.472222222	0.527777778	Aedini	Aedes
Aedes_alboannulatus		1	33		34	0	0.029411765	0.970588235	0	Aedini	Aedes
Aedes_crinifer		3	23		26	0	0.115384615	0.884615385	0	Aedini	Aedes
Aedes_angustivittatus		3	20	1	24	0	0.125	0.833333333	0.041666667	Aedini	Aedes
Aedes_aurifer			24		24	0	0	1	0	Aedini	Aedes
Aedes_abserratus			23		23	0	0	1	0	Aedini	Aedes
Aedes_fluviatilis		1	22		23	0	0.043478261	0.956521739	0	Aedini	Aedes
Aedes_luteocephalus		7	16		23	0	0.304347826	0.695652174	0	Aedini	Aedes
Aedes_hesperonotius			22		22	0	0	1	0	Aedini	Aedes
Aedes_eidsvoldensis			21		21	0	0	1	0	Aedini	Aedes
Aedes_clelandi			15		15	0	0	1	0	Aedini	Aedes
Aedes_cataphylla			14		14	0	0	1	0	Aedini	Aedes
Aedes_implicatus			10		10	0	0	1	0	Aedini	Aedes
Aedes_communis			9		9	0	0	1	0	Aedini	Aedes
Aedes_detritus			9		9	0	0	1	0	Aedini	Aedes
Aedes_procax			9		9	0	0	1	0	Aedini	Aedes
Aedes_terrens		5	3		8	0	0.625	0.375	0	Aedini	Aedes
Aedes_metallicus	2	3	2		7	0.285714286	0.428571429	0.285714286	0	Aedini	Aedes
Aedes_quasiunivittatus			7		7	0	0	1	0	Aedini	Aedes
Aedes_dupreei		6			6	0	1	0	0	Aedini	Aedes
Aedes_aureostriatus			5		5	0	0	1	0	Aedini	Aedes
Aedes_dalzieli		4	1		5	0	0.8	0.2	0	Aedini	Aedes
Aedes_sagax			5		5	0	0	1	0	Aedini	Aedes
Aedes_furcifer		4			4	0	1	0	0	Aedini	Aedes
Aedes_nipponicus			4		4	0	0	1	0	Aedini	Aedes
Aedes_ratcliffei			4		4	0	0	1	0	Aedini	Aedes
Aedes_flavopictus			3		3	0	0	1	0	Aedini	Aedes
Aedes_geniculatus			3		3	0	0	1	0	Aedini	Aedes
Aedes_pseudonormanensis			3		3	0	0	1	0	Aedini	Aedes
Aedes_tortilis		1	2		3	0	0.333333333	0.666666667	0	Aedini	Aedes
Aedes_		2			2	0	1	0	0	Aedini	Aedes
Aedes_argenteopunctatus		2			2	0	1	0	0	Aedini	Aedes
Aedes_caballus			2		2	0	0	1	0	Aedini	Aedes
Aedes_cantans			2		2	0	0	1	0	Aedini	Aedes
Aedes_fitchii			2		2	0	0	1	0	Aedini	Aedes
Aedes_sapiens			2		2	0	0	1	0	Aedini	Aedes
Aedes_annulipes			1		1	0	0	1	0	Aedini	Aedes
Aedes_kochi			1		1	0	0	1	0	Aedini	Aedes
Aedes_koreicus			1		1	0	0	1	0	Aedini	Aedes
Aedes_mediovittatus			1		1	0	0	1	0	Aedini	Aedes
Aedes_mitchellae			1		1	0	0	1	0	Aedini	Aedes
Aedes_mixtus			1		1	0	0	1	0	Aedini	Aedes
Aedes_multiplex			1		1	0	0	1	0	Aedini	Aedes
Aedes_podographicus			1		1	0	0	1	0	Aedini	Aedes
Aedes_punctor			1		1	0	0	1	0	Aedini	Aedes
Aedes_riparius			1		1	0	0	1	0	Aedini	Aedes
Aedes_rusticus			1		1	0	0	1	0	Aedini	Aedes
Aedes_scutellaris			1		1	0	0	1	0	Aedini	Aedes
Aedes_tricholabis			1		1	0	0	1	0	Aedini	Aedes
Anopheles_gambiae	2	107	27267		27376	7.31E-05	0.003908533	0.99601841	0	Anophelinae	Anopheles
Anopheles_funestus	1	37	12418		12456	8.03E-05	0.002970456	0.996949261	0	Anophelinae	Anopheles
Anopheles_sacharovi		45	9084		9129	0	0.004929346	0.995070654	0	Anophelinae	Anopheles
Anopheles_darlingi		20	5910		5930	0	0.003372681	0.996627319	0	Anophelinae	Anopheles
Anopheles_pseudopunctipennis		38	4428		4466	0	0.008508733	0.991491267	0	Anophelinae	Anopheles
Anopheles_culicifacies		6	3650		3656	0	0.001641138	0.998358862	0	Anophelinae	Anopheles
Anopheles_aconitus			3635		3635	0	0	1	0	Anophelinae	Anopheles
Anopheles_barbirostris			3049		3049	0	0	1	0	Anophelinae	Anopheles
Anopheles_quadrimaculatus		306	2644		2950	0	0.103728814	0.896271186	0	Anophelinae	Anopheles
Anopheles_albimanus		76	2870		2946	0	0.025797692	0.974202308	0	Anophelinae	Anopheles
Anopheles_maculipennis		94	2572		2666	0	0.035258815	0.964741185	0	Anophelinae	Anopheles
Anopheles_balabacensis		13	2506		2519	0	0.005160778	0.994839222	0	Anophelinae	Anopheles
Anopheles_fluviatilis		4	2025		2029	0	0.001971414	0.998028586	0	Anophelinae	Anopheles
Anopheles_superpictus		9	1931		1940	0	0.004639175	0.995360825	0	Anophelinae	Anopheles
Anopheles_annularis			1918		1918	0	0	1	0	Anophelinae	Anopheles
Anopheles_pharoensis		2	1869		1871	0	0.001068947	0.998931053	0	Anophelinae	Anopheles
Anopheles_sundaicus		5	1624		1629	0	0.003069368	0.996930632	0	Anophelinae	Anopheles
Anopheles_sergentii		12	1612		1624	0	0.007389163	0.992610837	0	Anophelinae	Anopheles
Anopheles_leucosphyrus		8	1558		1566	0	0.005108557	0.994891443	0	Anophelinae	Anopheles
Anopheles_vagus		2	1526		1528	0	0.001308901	0.998691099	0	Anophelinae	Anopheles
Anopheles_stephensi		2	1280		1282	0	0.001560062	0.998439938	0	Anophelinae	Anopheles
Anopheles_rufipes			1273		1273	0	0	1	0	Anophelinae	Anopheles
Anopheles_freeborni		5	1169		1174	0	0.004258944	0.995741056	0	Anophelinae	Anopheles
Anopheles_farauti		3	1109		1112	0	0.002697842	0.997302158	0	Anophelinae	Anopheles
Anopheles_annulipesE		21	1060		1081	0	0.019426457	0.980573543	0	Anophelinae	Anopheles
Anopheles_subpictus			1078		1078	0	0	1	0	Anophelinae	Anopheles
Anopheles_arabiensis		1	1054		1055	0	0.000947867	0.999052133	0	Anophelinae	Anopheles
Anopheles_indefinitus		4	1049		1053	0	0.00379867	0.99620133	0	Anophelinae	Anopheles
Anopheles_labranchiae			879		879	0	0	1	0	Anophelinae	Anopheles
Anopheles_vestitipennis			861		861	0	0	1	0	Anophelinae	Anopheles
Anopheles_coustani	4	13	835		852	0.004694836	0.015258216	0.980046948	0	Anophelinae	Anopheles
Anopheles_sinensis			840		840	0	0	1	0	Anophelinae	Anopheles
Anopheles_punctimacula			692		692	0	0	1	0	Anophelinae	Anopheles
Anopheles_pulcherrimus			605		605	0	0	1	0	Anophelinae	Anopheles
Anopheles_nuneztovari		9	550		559	0	0.016100179	0.983899821	0	Anophelinae	Anopheles
Anopheles_crucians		22	521	1	544	0	0.040441176	0.957720588	0.001838235	Anophelinae	Anopheles
Anopheles_maculipalpis			511		511	0	0	1	0	Anophelinae	Anopheles
Anopheles_nili		1	477		478	0	0.00209205	0.99790795	0	Anophelinae	Anopheles
Anopheles_albitarsis	3	53	385		441	0.006802721	0.120181406	0.873015873	0	Anophelinae	Anopheles
Anopheles_kochi			414		414	0	0	1	0	Anophelinae	Anopheles
Anopheles_marshallii			403		403	0	0	1	0	Anophelinae	Anopheles
Anopheles_marajoara		5	391		396	0	0.012626263	0.987373737	0	Anophelinae	Anopheles
Anopheles_multicolor		1	365		366	0	0.00273224	0.99726776	0	Anophelinae	Anopheles
Anopheles_varuna			358		358	0	0	1	0	Anophelinae	Anopheles
Anopheles_koliensis		7	343		350	0	0.02	0.98	0	Anophelinae	Anopheles
Anopheles_squamosus			341		341	0	0	1	0	Anophelinae	Anopheles
Anopheles_wellcomei			332		332	0	0	1	0	Anophelinae	Anopheles
Anopheles_rivulorum			328		328	0	0	1	0	Anophelinae	Anopheles
Anopheles_maculatus			270		270	0	0	1	0	Anophelinae	Anopheles
Anopheles_punctipennis		4	240	3	247	0	0.016194332	0.971659919	0.012145749	Anophelinae	Anopheles
Anopheles_coluzzii			231		231	0	0	1	0	Anophelinae	Anopheles
Anopheles_triannulatus	2	21	208		231	0.008658009	0.090909091	0.9004329	0	Anophelinae	Anopheles
Anopheles_dthali			221		221	0	0	1	0	Anophelinae	Anopheles
Anopheles_cinereus		1	216		217	0	0.004608295	0.995391705	0	Anophelinae	Anopheles
Anopheles_messeae		9	200		209	0	0.043062201	0.956937799	0	Anophelinae	Anopheles
Anopheles_smaragdinus			201		201	0	0	1	0	Anophelinae	Anopheles
Anopheles_atroparvus		2	185		187	0	0.010695187	0.989304813	0	Anophelinae	Anopheles
Anopheles_franciscanus			184	1	185	0	0	0.994594595	0.005405405	Anophelinae	Anopheles
Anopheles_pretoriensis			162		162	0	0	1	0	Anophelinae	Anopheles
Anopheles_flavicosta		6	145		151	0	0.039735099	0.960264901	0	Anophelinae	Anopheles
Anopheles_nigerrimus			150		150	0	0	1	0	Anophelinae	Anopheles
Anopheles_moucheti			148		148	0	0	1	0	Anophelinae	Anopheles
Anopheles_flavirostris			140		140	0	0	1	0	Anophelinae	Anopheles
Anopheles_minimus		1	130		131	0	0.007633588	0.992366412	0	Anophelinae	Anopheles
Anopheles_aquasalis			121		121	0	0	1	0	Anophelinae	Anopheles
Anopheles_hargreavesi			116		116	0	0	1	0	Anophelinae	Anopheles
Anopheles_peryassui		9	100		109	0	0.082568807	0.917431193	0	Anophelinae	Anopheles
Anopheles_claviger		1	107		108	0	0.009259259	0.990740741	0	Anophelinae	Anopheles
Anopheles_christyi			103		103	0	0	1	0	Anophelinae	Anopheles
Anopheles_mascarensis			64		64	0	0	1	0	Anophelinae	Anopheles
Anopheles_longipalpis			53		53	0	0	1	0	Anophelinae	Anopheles
Anopheles_cruzii		16	33		49	0	0.326530612	0.673469388	0	Anophelinae	Anopheles
Anopheles_bancroftii		1	44		45	0	0.022222222	0.977777778	0	Anophelinae	Anopheles
Anopheles_saperoi			37		37	0	0	1	0	Anophelinae	Anopheles
Anopheles_garnhami			32		32	0	0	1	0	Anophelinae	Anopheles
Anopheles_evansae	1	17	11		29	0.034482759	0.586206897	0.379310345	0	Anophelinae	Anopheles
Anopheles_lesteri			25		25	0	0	1	0	Anophelinae	Anopheles
Anopheles_amictus		2	21		23	0	0.086956522	0.913043478	0	Anophelinae	Anopheles
Anopheles_hyrcanus		2	12		14	0	0.142857143	0.857142857	0	Anophelinae	Anopheles
Anopheles_strodei		3	7		10	0	0.3	0.7	0	Anophelinae	Anopheles
Anopheles_ziemanni		1	9		10	0	0.1	0.9	0	Anophelinae	Anopheles
Anopheles_benarrochi	1	2	4		7	0.142857143	0.285714286	0.571428571	0	Anophelinae	Anopheles
Anopheles_earlei		3	3		6	0	0.5	0.5	0	Anophelinae	Anopheles
Anopheles_novaguinensis			6		6	0	0	1	0	Anophelinae	Anopheles
Anopheles_walkeri			6		6	0	0	1	0	Anophelinae	Anopheles
Anopheles_domicola		1	4		5	0	0.2	0.8	0	Anophelinae	Anopheles
Anopheles_implexus			5		5	0	0	1	0	Anophelinae	Anopheles
Anopheles_neivai		1	4		5	0	0.2	0.8	0	Anophelinae	Anopheles
Anopheles_oswaldoi			5		5	0	0	1	0	Anophelinae	Anopheles
Anopheles_plumbeus		2	3		5	0	0.4	0.6	0	Anophelinae	Anopheles
Anopheles_spp			3		3	0	0	1	0	Anophelinae	Anopheles
Anopheles_tenebrosus			3		3	0	0	1	0	Anophelinae	Anopheles
Anopheles_argyritarsis		1	1		2	0	0.5	0.5	0	Anophelinae	Anopheles
Anopheles_barberi			2		2	0	0	1	0	Anophelinae	Anopheles
Anopheles_eiseni		1	1		2	0	0.5	0.5	0	Anophelinae	Anopheles
Anopheles_intermedius		1	1		2	0	0.5	0.5	0	Anophelinae	Anopheles
Anopheles_meraukensis			2		2	0	0	1	0	Anophelinae	Anopheles
Anopheles_rangeli		1		1	2	0	0.5	0	0.5	Anophelinae	Anopheles
Anopheles_apicimacula			1		1	0	0	1	0	Anophelinae	Anopheles
Anopheles_apoci			1		1	0	0	1	0	Anophelinae	Anopheles
Anopheles_marteri			1		1	0	0	1	0	Anophelinae	Anopheles
Anopheles_minor		1			1	0	1	0	0	Anophelinae	Anopheles
Anopheles_paludis			1		1	0	0	1	0	Anophelinae	Anopheles
Anopheles_parensis			1		1	0	0	1	0	Anophelinae	Anopheles
Armigeres_subalbatus		4	70		74	0	0.054054054	0.945945946	0	Aedini	Armigeres
Chagasia_fajardi		10	20		30	0	0.333333333	0.666666667	0	Anophelinae	Chagasia
Coquillettidia_fuscopennata		6	2279	1	2286	0	0.002624672	0.996937883	0.000437445	Mansoniini	Coquillettidia
Coquillettidia_aurites		1	1391		1392	0	0.000718391	0.999281609	0	Mansoniini	Coquillettidia
Coquillettidia_perturbans		85	852	1	938	0	0.090618337	0.908315565	0.001066098	Mansoniini	Coquillettidia
Coquillettidia_nigricans	1	62	454	4	521	0.001919386	0.119001919	0.871401152	0.007677543	Mansoniini	Coquillettidia
Coquillettidia_venezuelensis	1	34	339	1	375	0.002666667	0.090666667	0.904	0.002666667	Mansoniini	Coquillettidia
Coquillettidia_shannoni		34	188		222	0	0.153153153	0.846846847	0	Mansoniini	Coquillettidia
Coquillettidia_linealis		7	40		47	0	0.14893617	0.85106383	0	Mansoniini	Coquillettidia
Coquillettidia_xanthogaster		13	31		44	0	0.295454545	0.704545455	0	Mansoniini	Coquillettidia
Coquillettidia_karandalaensis		25	1		26	0	0.961538462	0.038461538	0	Mansoniini	Coquillettidia
Coquillettidia_richiardii		2	15		17	0	0.117647059	0.882352941	0	Mansoniini	Coquillettidia
Coquillettidia_juxtamansonia		5	4		9	0	0.555555556	0.444444444	0	Mansoniini	Coquillettidia
Coquillettidia_metallica		5	3		8	0	0.625	0.375	0	Mansoniini	Coquillettidia
Coquillettidia_maculipennis			6		6	0	0	1	0	Mansoniini	Coquillettidia
Coquillettidia_crassipes		4	1		5	0	0.8	0.2	0	Mansoniini	Coquillettidia
Coquillettidia_pseudoconopas			3		3	0	0	1	0	Mansoniini	Coquillettidia
Coquillettidia_fraseri			1		1	0	0	1	0	Mansoniini	Coquillettidia
Coquillettidia_microannulata		1			1	0	1	0	0	Mansoniini	Coquillettidia
Culex_tritaeniorhynchus		128	29469		29597	0	0.004324763	0.995675237	0	Culicini	Culex
Culex_quinquefasciatus	1	10525	7695	12	18233	5.48E-05	0.577250041	0.422036966	0.000658147	Culicini	Culex
Culex_pipiens	7	4218	9071	4	13300	0.000526316	0.317142857	0.682030075	0.000300752	Culicini	Culex
Culex_tarsalis	1	9614	3138	6	12759	7.84E-05	0.753507328	0.24594404	0.000470256	Culicini	Culex
Culex_annulirostris	1	2101	9812	17	11931	8.38E-05	0.176095885	0.82239544	0.00142486	Culicini	Culex
Culex_vishnui	1	278	5077	7	5363	0.000186463	0.051836659	0.946671639	0.00130524	Culicini	Culex
Culex_antennatus		115	3705		3820	0	0.030104712	0.969895288	0	Culicini	Culex
Culex_uniformis	1	3017	12	4	3034	0.000329598	0.994396836	0.003955175	0.001318392	Culicini	Culex
Culex_pseudovishnui		83	2507	2	2592	0	0.032021605	0.96720679	0.000771605	Culicini	Culex
Culex_nigripalpus	1	286	2186	8	2481	0.000403063	0.115276098	0.881096332	0.003224506	Culicini	Culex
Culex_gelidus		11	2044		2055	0	0.005352798	0.994647202	0	Culicini	Culex
Culex_erraticus	11	781	352	206	1350	0.008148148	0.578518519	0.260740741	0.152592593	Culicini	Culex
Culex_shanahani		5	1285		1290	0	0.003875969	0.996124031	0	Culicini	Culex
Culex_theileri		80	993		1073	0	0.074557316	0.925442684	0	Culicini	Culex
Culex_stigmatosoma		1010	14	1	1025	0	0.985365854	0.013658537	0.00097561	Culicini	Culex
Culex_univittatus	1	410	345	1	757	0.001321004	0.541611625	0.455746367	0.001321004	Culicini	Culex
Culex_restuans		473	42		515	0	0.918446602	0.081553398	0	Culicini	Culex
Culex_thalassius		181	285	11	477	0	0.379454927	0.597484277	0.023060797	Culicini	Culex
Culex_cedecei		1	385	4	390	0	0.002564103	0.987179487	0.01025641	Culicini	Culex
Culex_bitaeniorhynchus		158	215		373	0	0.423592493	0.576407507	0	Culicini	Culex
Culex_territans	264	17	8	55	344	0.76744186	0.049418605	0.023255814	0.159883721	Culicini	Culex
Culex_epanastasis	9	177	127	23	336	0.026785714	0.526785714	0.37797619	0.068452381	Culicini	Culex
Culex_iolambdis	71	113	40	81	305	0.232786885	0.370491803	0.131147541	0.26557377	Culicini	Culex
Culex_salinarius		55	214	4	273	0	0.201465201	0.783882784	0.014652015	Culicini	Culex
Culex_spp	1	21	237		259	0.003861004	0.081081081	0.915057915	0	Culicini	Culex
Culex_mimeticus		9	231		240	0	0.0375	0.9625	0	Culicini	Culex
Culex_sitiens		96	126	1	223	0	0.430493274	0.565022422	0.004484305	Culicini	Culex
Culex_peccator	102	15	3	89	209	0.488038278	0.071770335	0.014354067	0.425837321	Culicini	Culex
Culex_atratus				208	208	0	0	0	1	Culicini	Culex
Culex_perexiguus		82	85	2	169	0	0.485207101	0.50295858	0.01183432	Culicini	Culex
Culex_pilosus	1	2	1	164	168	0.005952381	0.011904762	0.005952381	0.976190476	Culicini	Culex
Culex_erythrothorax		45	101		146	0	0.308219178	0.691780822	0	Culicini	Culex
Culex_invidiosus		103	7	3	113	0	0.911504425	0.061946903	0.026548673	Culicini	Culex
Culex_poicilipes	2	24	87		113	0.017699115	0.212389381	0.769911504	0	Culicini	Culex
Culex_modestus		94	12	2	108	0	0.87037037	0.111111111	0.018518519	Culicini	Culex
Culex_decens		80	20	6	106	0	0.754716981	0.188679245	0.056603774	Culicini	Culex
Culex_declarator	1	48	47	9	105	0.00952381	0.457142857	0.447619048	0.085714286	Culicini	Culex
Culex_australicus	1	78	8	8	95	0.010526316	0.821052632	0.084210526	0.084210526	Culicini	Culex
Culex_taeniopus		14	76	3	93	0	0.150537634	0.817204301	0.032258065	Culicini	Culex
Culex_singuawaensis		1	88		89	0	0.011235955	0.988764045	0	Culicini	Culex
Culex_fuscocephala		2	84		86	0	0.023255814	0.976744186	0	Culicini	Culex
Culex_paracrybda	1	10	70		81	0.012345679	0.12345679	0.864197531	0	Culicini	Culex
Culex_dunni	3	39	29	6	77	0.038961039	0.506493506	0.376623377	0.077922078	Culicini	Culex
Culex_cylindricus	3	15	5	47	70	0.042857143	0.214285714	0.071428571	0.671428571	Culicini	Culex
Culex_annulioris			63		63	0	0	1	0	Culicini	Culex
Culex_elevator		7	2	54	63	0	0.111111111	0.031746032	0.857142857	Culicini	Culex
Culex_steffani		53	10		63	0	0.841269841	0.158730159	0	Culicini	Culex
Culex_conspirator	3	5	10	41	59	0.050847458	0.084745763	0.169491525	0.694915254	Culicini	Culex
Culex_palpalis		1	56		57	0	0.01754386	0.98245614	0	Culicini	Culex
Culex_crassistylus		55			55	0	1	0	0	Culicini	Culex
Culex_educator		14	2	33	49	0	0.285714286	0.040816327	0.673469388	Culicini	Culex
Culex_egcymon		7	9	32	48	0	0.145833333	0.1875	0.666666667	Culicini	Culex
Culex_chaetoventralis			43		43	0	0	1	0	Culicini	Culex
Culex_sp.		4	1	37	42	0	0.095238095	0.023809524	0.880952381	Culicini	Culex
Culex_spissipes	1	33	5	1	40	0.025	0.825	0.125	0.025	Culicini	Culex
Culex_wamanguae			38		38	0	0	1	0	Culicini	Culex
Culex_pipiensmolestus		30	7		37	0	0.810810811	0.189189189	0	Culicini	Culex
Culex_fergusoni	31	1	1	2	35	0.885714286	0.028571429	0.028571429	0.057142857	Culicini	Culex
Culex_pullus		26	6		32	0	0.8125	0.1875	0	Culicini	Culex
Culex_amazonensis	3	8	16	3	30	0.1	0.266666667	0.533333333	0.1	Culicini	Culex
Culex_bastagarius	1	4	20	3	28	0.035714286	0.142857143	0.714285714	0.107142857	Culicini	Culex
Culex_globocoxitus		21	6		27	0	0.777777778	0.222222222	0	Culicini	Culex
Culex_thriambus		27			27	0	1	0	0	Culicini	Culex
Culex_cheesmanae			26		26	0	0	1	0	Culicini	Culex
Culex_aureonotatus		6	19		25	0	0.24	0.76	0	Culicini	Culex
Culex_neavei		6	16		22	0	0.272727273	0.727272727	0	Culicini	Culex
Culex_pleuristriatus	1	9	12		22	0.045454545	0.409090909	0.545454545	0	Culicini	Culex
Culex_pipiens/quinquefasciatus		21			21	0	1	0	0	Culicini	Culex
Culex_coronator		2	17		19	0	0.105263158	0.894736842	0	Culicini	Culex
Culex_pedroi		10	9		19	0	0.526315789	0.473684211	0	Culicini	Culex
Culex_chidesteri		6	12		18	0	0.333333333	0.666666667	0	Culicini	Culex
Culex_interrogator		18			18	0	1	0	0	Culicini	Culex
Culex_hortensis		1	3	13	17	0	0.058823529	0.176470588	0.764705882	Culicini	Culex
Culex_versabilis			17		17	0	0	1	0	Culicini	Culex
Culex_inimitabilis		15	1		16	0	0.9375	0.0625	0	Culicini	Culex
Culex_spp.			12		12	0	0	1	0	Culicini	Culex
Culex_infula		1	10		11	0	0.090909091	0.909090909	0	Culicini	Culex
Culex_lygrus		4	7		11	0	0.363636364	0.636363636	0	Culicini	Culex
Culex_solomonis			11		11	0	0	1	0	Culicini	Culex
Culex_usquatus	1	3	6	1	11	0.090909091	0.272727273	0.545454545	0.090909091	Culicini	Culex
Culex_walukasi			10		10	0	0	1	0	Culicini	Culex
Culex_saltanensis		1	8		9	0	0.111111111	0.888888889	0	Culicini	Culex
Culex_vansomereni		3	5		8	0	0.375	0.625	0	Culicini	Culex
Culex_dumbletoni		7			7	0	1	0	0	Culicini	Culex
Culex_insignis			7		7	0	0	1	0	Culicini	Culex
Culex_vagans		3	3		6	0	0.5	0.5	0	Culicini	Culex
Culex_whitmorei			6		6	0	0	1	0	Culicini	Culex
Culex_	2	3			5	0.4	0.6	0	0	Culicini	Culex
Culex_janitor				5	5	0	0	0	1	Culicini	Culex
Culex_winkleri			5		5	0	0	1	0	Culicini	Culex
Culex_bidens		2	2		4	0	0.5	0.5	0	Culicini	Culex
Culex_delpontei	1		3		4	0.25	0	0.75	0	Culicini	Culex
Culex_douglasi		4			4	0	1	0	0	Culicini	Culex
Culex_hilli			4		4	0	0	1	0	Culicini	Culex
Culex_orbostiensis		1	3		4	0	0.25	0.75	0	Culicini	Culex
Culex_perryi			4		4	0	0	1	0	Culicini	Culex
Culex_infantulus	3				3	1	0	0	0	Culicini	Culex
Culex_ryukyensis			2	1	3	0	0	0.666666667	0.333333333	Culicini	Culex
Culex_caudelli			2		2	0	0	1	0	Culicini	Culex
Culex_lactator		2			2	0	1	0	0	Culicini	Culex
Culex_pusillus			2		2	0	0	1	0	Culicini	Culex
Culex_ribeirensis			2		2	0	0	1	0	Culicini	Culex
Culex_theobaldi		2			2	0	1	0	0	Culicini	Culex
Culex_vomerifer			2		2	0	0	1	0	Culicini	Culex
Culex_bahamensis				1	1	0	0	0	1	Culicini	Culex
Culex_crinicauda			1		1	0	0	1	0	Culicini	Culex
Culex_hayashii	1				1	1	0	0	0	Culicini	Culex
Culex_intrincatus		1			1	0	1	0	0	Culicini	Culex
Culex_mollis		1			1	0	1	0	0	Culicini	Culex
Culex_nebulosus			1		1	0	0	1	0	Culicini	Culex
Culex_ocossa			1		1	0	0	1	0	Culicini	Culex
Culex_pallidothorax		1			1	0	1	0	0	Culicini	Culex
Culex_portesi			1		1	0	0	1	0	Culicini	Culex
Culex_submarginalis			1		1	0	0	1	0	Culicini	Culex
Culex_weschei		1			1	0	1	0	0	Culicini	Culex
Culiseta_inornata		1465	1743	8	3216	0	0.455534826	0.541977612	0.002487562	Culisetini	Culiseta
Culiseta_melanura		1321	87	75	1483	0	0.890761969	0.058664869	0.050573163	Culisetini	Culiseta
Culiseta_annulata		1	209		210	0	0.004761905	0.995238095	0	Culisetini	Culiseta
Culiseta_morsitans		124	18		142	0	0.873239437	0.126760563	0	Culisetini	Culiseta
Culiseta_incidens		1	127		128	0	0.0078125	0.9921875	0	Culisetini	Culiseta
Culiseta_atra		7			7	0	1	0	0	Culisetini	Culiseta
Culiseta_impatiens			5		5	0	0	1	0	Culisetini	Culiseta
Culiseta_longiareolata			1		1	0	0	1	0	Culisetini	Culiseta
Culiseta_spp		1			1	0	1	0	0	Culisetini	Culiseta
Deinocerites_epitedeus	86	430	378	988	1882	0.045696068	0.22848034	0.200850159	0.524973433	Culicini	Deinocerites
Deinocerites_pseudes	20	109	367	155	651	0.030721966	0.167434716	0.56374808	0.238095238	Culicini	Deinocerites
Deinocerites_cancer	5	224	86	27	342	0.014619883	0.65497076	0.251461988	0.078947368	Culicini	Deinocerites
Deinocerites_dyari		14	6	316	336	0	0.041666667	0.017857143	0.94047619	Culicini	Deinocerites
Deinocerites_melanophylum		4	18	111	133	0	0.030075188	0.135338346	0.834586466	Culicini	Deinocerites
Deinocerites_magnus		1		8	9	0	0.111111111	0	0.888888889	Culicini	Deinocerites
Eretmapodites_chrysogaster		2			2	0	1	0	0	Aedini	Eretmapodites
Ficalbia_spp			2		2	0	0	1	0	Ficalbiini	Ficalbia
Ficalbia_ichiromiyagii			1		1	0	0	1	0	Ficalbiini	Ficalbia
Haemagogus_janthinomys		107	293		400	0	0.2675	0.7325	0	Aedini	Haemagogus
Haemagogus_leucocelaenus		7	40		47	0	0.14893617	0.85106383	0	Aedini	Haemagogus
Heizmannia_kana			24		24	0	0	1	0	Aedini	Heizmannia
Hodgesia_cyptopus			1		1	0	0	1	0	Hodgesiini	Hodgesia
Limatus_durhamii		4	11		15	0	0.266666667	0.733333333	0	Sabethini	Limatus
Limatus_		1			1	0	1	0	0	Sabethini	Limatus
Lutzia_tigripes		58	5		63	0	0.920634921	0.079365079	0	Culicini	Lutzia
Lutzia_halifaxii		1	50		51	0	0.019607843	0.980392157	0	Culicini	Lutzia
Lutzia_fuscana		14	18		32	0	0.4375	0.5625	0	Culicini	Lutzia
Lutzia_vorax		1	1		2	0	0.5	0.5	0	Culicini	Lutzia
Mansonia_titillans	4	280	2173		2457	0.001628002	0.113960114	0.884411884	0	Mansoniini	Mansonia
Mansonia_africana	5	19	1269		1293	0.003866976	0.014694509	0.981438515	0	Mansoniini	Mansonia
Mansonia_uniformis	4	42	1206		1252	0.003194888	0.033546326	0.963258786	0	Mansoniini	Mansonia
Mansonia_dyari		338	852	7	1197	0	0.282372598	0.711779449	0.005847953	Mansoniini	Mansonia
Mansonia_leberi		20	40		60	0	0.333333333	0.666666667	0	Mansoniini	Mansonia
Mansonia_indubitans		1	12		13	0	0.076923077	0.923076923	0	Mansoniini	Mansonia
Mansonia_humeralis			4		4	0	0	1	0	Mansoniini	Mansonia
Mansonia_septempunctata		1	3		4	0	0.25	0.75	0	Mansoniini	Mansonia
Mansonia_flaveola		3			3	0	1	0	0	Mansoniini	Mansonia
Mansonia_sp.			2		2	0	0	1	0	Mansoniini	Mansonia
Mansonia_bonneae			1		1	0	0	1	0	Mansoniini	Mansonia
Mimomyia_mediolineata	30		1		31	0.967741935	0	0.032258065	0	Ficalbiini	Mimomyia
Mimomyia_splendens	21	2	1		24	0.875	0.083333333	0.041666667	0	Ficalbiini	Mimomyia
Mimomyia_hispida	2		2		4	0.5	0	0.5	0	Ficalbiini	Mimomyia
Mimomyia_luzonensis	2		1		3	0.666666667	0	0.333333333	0	Ficalbiini	Mimomyia
Mimomyia_plumosa	2				2	1	0	0	0	Ficalbiini	Mimomyia
Mimomyia_elegans	1				1	1	0	0	0	Ficalbiini	Mimomyia
Psorophora_columbiae		6	3059		3065	0	0.001957586	0.998042414	0	Aedini	Psorophora
Psorophora_ferox		38	516	1	555	0	0.068468468	0.92972973	0.001801802	Aedini	Psorophora
Psorophora_toltecum		1	359		360	0	0.002777778	0.997222222	0	Aedini	Psorophora
Psorophora_howardii		1	209		210	0	0.004761905	0.995238095	0	Aedini	Psorophora
Psorophora_confinnis		13	180		193	0	0.067357513	0.932642487	0	Aedini	Psorophora
Psorophora_albigenu		17	96		113	0	0.150442478	0.849557522	0	Aedini	Psorophora
Psorophora_cingulata		2	85		87	0	0.022988506	0.977011494	0	Aedini	Psorophora
Psorophora_varinervis			84		84	0	0	1	0	Aedini	Psorophora
Psorophora_ciliata		2	81		83	0	0.024096386	0.975903614	0	Aedini	Psorophora
Psorophora_discolor		8	72		80	0	0.1	0.9	0	Aedini	Psorophora
Psorophora_cyanescens		3	76		79	0	0.037974684	0.962025316	0	Aedini	Psorophora
Psorophora_signipennis			58		58	0	0	1	0	Aedini	Psorophora
Psorophora_albipes		11	9		20	0	0.55	0.45	0	Aedini	Psorophora
Psorophora_mathesoni			10	7	17	0	0	0.588235294	0.411764706	Aedini	Psorophora
Psorophora_pallescens			16		16	0	0	1	0	Aedini	Psorophora
Psorophora_discrucians			3		3	0	0	1	0	Aedini	Psorophora
Psorophora_dimidiata			1		1	0	0	1	0	Aedini	Psorophora
Runchomyia_theobaldi		9	7		16	0	0.5625	0.4375	0	Sabethini	Runchomyia
Sabethes_albiprivus			10		10	0	0	1	0	Sabethini	Sabethes
Sabethes_chloropterus			1		1	0	0	1	0	Sabethini	Sabethes
Sabethes_quasicyaneus			1		1	0	0	1	0	Sabethini	Sabethes
Trichoprosopon_digitatum		5	6		11	0	0.454545455	0.545454545	0	Sabethini	Trichoprosopon
Uranotaenia_sapphirina		2	3	3	81	0	0.024691358	0.037037037	0.037037037	Uranotaeniini	Uranotaenia
Uranotaenia_macfarlanei	80				80	1	0	0	0	Uranotaeniini	Uranotaenia
Uranotaenia_lowii	49			2	51	0.960784314	0	0	0.039215686	Uranotaeniini	Uranotaenia
Uranotaenia_ohamai	38				39	0.974358974	0	0	0	Uranotaeniini	Uranotaenia
Uranotaenia_mashonaensis		6	18	1	25	0	0.24	0.72	0.04	Uranotaeniini	Uranotaenia
Uranotaenia_unguiculata	8			13	21	0.380952381	0	0	0.619047619	Uranotaeniini	Uranotaenia
Uranotaenia_jacksoni	18			2	20	0.9	0	0	0.1	Uranotaeniini	Uranotaenia
Uranotaenia_balfouri	13		4		17	0.764705882	0	0.235294118	0	Uranotaeniini	Uranotaenia
Uranotaenia_apicalis	2	2	7	1	12	0.166666667	0.166666667	0.583333333	0.083333333	Uranotaeniini	Uranotaenia
Uranotaenia_annandalei	11				11	1	0	0	0	Uranotaeniini	Uranotaenia
Uranotaenia_nivipleura	8				8	1	0	0	0	Uranotaeniini	Uranotaenia
Uranotaenia_yaeyamana	6				6	1	0	0	0	Uranotaeniini	Uranotaenia
Uranotaenia_hystera	5				5	1	0	0	0	Uranotaeniini	Uranotaenia
Uranotaenia_cooki				4	4	0	0	0	1	Uranotaeniini	Uranotaenia
Uranotaenia_sp.		2			2	0	1	0	0	Uranotaeniini	Uranotaenia
Uranotaenia_lateralis	1				1	1	0	0	0	Uranotaeniini	Uranotaenia
Verrallina_funerea			9		9	0	0	1	0	Aedini	Verrallina
Verrallina_atriisimilis			8		8	0	0	1	0	Aedini	Verrallina
Verrallina_carmenti			6		6	0	0	1	0	Aedini	Verrallina
Verrallina_iriomotensis			6		6	0	0	1	0	Aedini	Verrallina
Verrallina_reesi			2		2	0	0	1	0	Aedini	Verrallina
Wyeomyia_deanei		27	131		158	0	0.170886076	0.829113924	0	Sabethini	Wyeomyia
Wyeomyia_vanduzeei		3	116		119	0	0.025210084	0.974789916	0	Sabethini	Wyeomyia
Wyeomyia_davisi		7	93		100	0	0.07	0.93	0	Sabethini	Wyeomyia
Wyeomyia_mitchellii		1	46		47	0	0.021276596	0.978723404	0	Sabethini	Wyeomyia
Wyeomyia_theobaldi		4	33		37	0	0.108108108	0.891891892	0	Sabethini	Wyeomyia
Wyeomyia_forcipenis		2	11		13	0	0.153846154	0.846153846	0	Sabethini	Wyeomyia
